# Supplementary material for: The role of MorI/MorR quorum sensing in Methylobacterium oryzae CBMB20: modulating bacterial functions for enhanced adaptability
Source: Microbiol Spectr. 2025 Sep 12;13(10):e02117-25. doi: 10.1128/spectrum.02117-25 (PMC12502750; doi:10.1128/spectrum.02117-25)
Supplement: Table S1 — Genes co-regulated by MorR and MorI. [file spectrum.02117-25-s0002.xlsx]

## Sheet: Sheet1
Gene ID	MorR vs WT log2 foldchange	MorI vs WT log2 foldchange	Gene product
Ga0069285_111316	-2.25243	2.58331	product=small subunit ribosomal protein S9
Ga0069285_11135	-2.08383	2.06034	product=hypothetical protein
Ga0069285_111596	-2.06693	2.26857	product=hypothetical protein
Ga0069285_111604	-3.13776	-2.26519	product=NADPH2:quinone reductase
Ga0069285_111610	-4.08884	2.22083	product=Peptidase propeptide and YPEB domain-containing protein
Ga0069285_111611	-2.08769	2.57239	product=xanthine dehydrogenase YagR molybdenum-binding subunit
Ga0069285_111619	2.04878	3.56098	product=hypothetical protein
Ga0069285_11163	-2.33702	2.07801	product=hypothetical protein
Ga0069285_111638	2.66667	9.5	product=hypothetical protein
Ga0069285_11165	2.58333	6	product=protein of unknown function (DUF4164)
Ga0069285_111651	-2.25	2.91667	product=hypothetical protein
Ga0069285_111734	-2.25	3.2381	product=adenosylcobinamide-phosphate synthase
Ga0069285_111737	3.33333	4.71429	product=hypothetical protein
Ga0069285_111762	2.09591	3.26415	product=hypothetical protein
Ga0069285_111782	-2.45881	2.03397	product=transcriptional regulator, MucR family
Ga0069285_111783	-2.15792	2.42215	product=Do/DeqQ family serine protease
Ga0069285_111868	3.33333	10	product=phage shock protein A (PspA) family protein
Ga0069285_111904	-3.16204	2.31812	product=Ferritin-like metal-binding protein YciE
Ga0069285_111961	-2.1	2.5	product=flagellar basal-body rod protein FlgC
Ga0069285_111981	-2.46269	-2.0122	product=Protein of unknown function (DUF1217)
Ga0069285_112014	-2.76995	2.11414	product=SSU ribosomal protein S4P
Ga0069285_112051	2.1697	5.66364	product=hypothetical protein
Ga0069285_112059	2.77694	3.90977	product=luciferase family oxidoreductase, group 1
Ga0069285_112094	-2.9	2.82759	product=NADPH-dependent 2,4-dienoyl-CoA reductase, sulfur reductase
Ga0069285_112145	2.88889	5.66667	product=hypothetical protein
Ga0069285_112168	-2.625	5	product=hypothetical protein
Ga0069285_112180	3	4.75	product=hypothetical protein
Ga0069285_112182	-3	2.3	product=hypothetical protein
Ga0069285_112186	-12	2.25	product=diguanylate cyclase (GGDEF) domain-containing protein
Ga0069285_112192	3.375	2.9375	product=DNA-binding transcriptional regulator, MocR family, contains an aminotransferase domain
Ga0069285_112338	-2.5	4.09655	product=hypothetical protein
Ga0069285_112339	-2.28082	2.61261	product=Uncharacterized conserved protein YjbJ, UPF0337 family
Ga0069285_112340	-2.0625	5.63636	product=Uncharacterized conserved protein YjbJ, UPF0337 family
Ga0069285_112351	2.16688	2.10165	product=transcriptional regulator, TetR family
Ga0069285_112435	-2.28261	2.71429	product=hypothetical protein
Ga0069285_112447	-2.0342	2.24	product=SSU ribosomal protein S11P
Ga0069285_112453	-2.4396	2.4148	product=LSU ribosomal protein L15P
Ga0069285_112455	-2.63481	2.94787	product=small subunit ribosomal protein S5
Ga0069285_112458	-2.86646	2.95937	product=small subunit ribosomal protein S8
Ga0069285_112459	-2.80313	3.49498	product=SSU ribosomal protein S14P
Ga0069285_112470	-2.94364	2.44035	product=translation elongation factor 1A (EF-1A/EF-Tu)
Ga0069285_112475	-2.51967	2.73889	product=LSU ribosomal protein L2P
Ga0069285_112546	-3.46478	3.10984	product=protein of unknown function (DUF4142)
Ga0069285_112577	-2.13158	2.18519	product=Enamine deaminase RidA, house cleaning of reactive enamine intermediates, YjgF/YER057c/UK114 family
Ga0069285_112583	2.38889	4.58333	product=PAS fold-containing protein
Ga0069285_112634	-2.41667	2.34483	product=dTDP-4-dehydrorhamnose reductase
Ga0069285_112669	-2.33333	3.07143	product=hypothetical protein
Ga0069285_112673	2.20579	2.41479	product=MarR family transcriptional regulator, transcriptional regulator for hemolysin
Ga0069285_112717	2.93939	2.45455	product=hypothetical protein
Ga0069285_112804	4.66667	10.6667	product=transposase
Ga0069285_112806	2.11667	2.325	product=uncharacterized protein involved in response to NO
Ga0069285_112808	2.19048	3.57143	product=hypothetical protein
Ga0069285_112819	-2.67289	2.48416	product=peptidyl-prolyl cis-trans isomerase C
Ga0069285_112836	3.11111	7.33333	product=hypothetical protein
Ga0069285_112839	#DIV/0!	5.5	product=hypothetical protein
Ga0069285_11289	-3.84677	-3.69767	product=regulatory protein, luxR family
Ga0069285_112899	-4.27925	2.07606	product=hypothetical protein
Ga0069285_11301	3.11111	11	product=hypothetical protein
Ga0069285_113128	-2.41525	3.57895	product=Protein of unknown function (DUF1236)
Ga0069285_113174	2.08581	-2.24444	product=hypothetical protein
Ga0069285_113271	-2.25	2.42857	product=HPr Serine kinase C-terminal domain-containing protein
Ga0069285_113272	-2.92667	2.11731	product=two-component system, OmpR family, sensor histidine kinase ChvG
Ga0069285_113290	-2.05172	2.34454	product=preprotein translocase subunit SecG
Ga0069285_113351	-2.19952	2.80984	product=hypothetical protein
Ga0069285_113353	-4.12352	2.32084	product=Cell division and transport-associated protein TolQ
Ga0069285_113355	-3.12565	2.79397	product=protein TonB
Ga0069285_113442	-2.47403	-2.25444	product=hypothetical protein
Ga0069285_113534	-2.02349	-2.12698	product=putative colanic acid biosysnthesis UDP-glucose lipid carrier transferase
Ga0069285_113647	2.71818	-3.6426	product=outer membrane immunogenic protein
Ga0069285_113658	2.03922	2.82353	product=Uncharacterized conserved protein, tellurite resistance protein B (TerB) family
Ga0069285_113697	2.06944	2.95833	product=hypothetical protein
Ga0069285_11372	-2.63208	2.49462	product=hypothetical protein
Ga0069285_11373	-2.25	2.66667	product=hypothetical protein
Ga0069285_113787	2.60606	3.52273	product=Predicted transglutaminase-like cysteine proteinase
Ga0069285_113865	-2.1086	2.21996	product=ribosomal protein S12 methylthiotransferase accessory factor
Ga0069285_113899	-2.04167	2.40816	product=2-octaprenyl-6-methoxyphenol hydroxylase
Ga0069285_114042	-6.5	3.23077	product=hypothetical protein
Ga0069285_114094	-2.3072	2.26722	product=hypothetical protein
Ga0069285_11411	-3.06522	-2.13636	product=Protein of unknown function (DUF3225)
Ga0069285_114142	-7.5	4.6	product=putative phosphonate metabolism protein
Ga0069285_114163	-2.2861	2.46667	product=Putative SOS response-associated peptidase YedK
Ga0069285_114219	2.50754	-3.43103	product=hypothetical protein
Ga0069285_114220	4	13	product=NAD-dependent deacetylase
Ga0069285_114267	2.44444	11.6667	product=6,7-dimethyl-8-ribityllumazine synthase
Ga0069285_114390	-3	5.5	product=hypothetical protein
Ga0069285_114397	2.55556	3	product=Anti-sigma-K factor RskA
Ga0069285_114459	-3.14062	4.8806	product=hypothetical protein
Ga0069285_114513	-2.14865	2.11321	product=Pimeloyl-ACP methyl ester carboxylesterase
Ga0069285_11455	-5.25	2.14286	product=DNA polymerase V
Ga0069285_114697	3.22222	3	product=hypothetical protein
Ga0069285_114717	-3.6	2.83333	product=Glycosyltransferase involved in cell wall bisynthesis
Ga0069285_114719	-2.20408	2.89583	product=hypothetical protein
Ga0069285_114726	-2.14017	2.15543	product=two-component system, sensor histidine kinase RegB
Ga0069285_114758	2.41026	6.07692	product=hypothetical protein
Ga0069285_114763	2.06061	5.36364	product=cytochrome b561
Ga0069285_114772	-2.1	2.04762	product=Sensors of blue-light using FAD
Ga0069285_114795	2.16667	4.5	product=aspartyl/glutamyl-tRNA(Asn/Gln) amidotransferase subunit A
Ga0069285_114796	-2.89583	2.82374	product=hypothetical protein
Ga0069285_114801	-2.04217	2.0177	product=hypothetical protein
Ga0069285_114842	-2.64533	2.13515	product=xanthine dehydrogenase YagR molybdenum-binding subunit
Ga0069285_114895	2.15529	2.5261	product=PAS domain S-box-containing protein
Ga0069285_114916	-5.75	-2.19048	product=Protein of unknown function, DUF485
Ga0069285_114919	-2.4	-2.66667	product=cyanate lyase
Ga0069285_114947	-2.21442	-2.46984	product=lipopolysaccharide transport system ATP-binding protein
Ga0069285_114956	-2.45089	-2.44	product=Predicted dehydrogenase
Ga0069285_114957	-2.5125	-6.7	product=transferase hexapeptide (six repeat-containing protein)
Ga0069285_114966	-4.5	2.5	product=succinoglycan biosynthesis protein ExoU
Ga0069285_115000	-3	5.5	product=tRNA (cytidine/uridine-2'-O-)-methyltransferase
Ga0069285_115095	3	3	product=Transposase IS116/IS110/IS902 family protein
Ga0069285_115109	-4.07143	2.26316	product=transposase
Ga0069285_11517	2.93333	2.6	product=hypothetical protein
Ga0069285_11518	-2.625	3.71429	product=hypothetical protein
Ga0069285_115195	-2.76145	2.00133	product=catalase-peroxidase
Ga0069285_115198	-2.21739	-2.61538	product=Predicted arabinose efflux permease, MFS family
Ga0069285_115293	-5.62273	2.0311	product=Mn-containing catalase (includes spore coat protein CotJC)
Ga0069285_115311	-2.1	2.57143	product=hypothetical protein
Ga0069285_115328	2.51852	11.8889	product=Protein of unknown function (DUF2793)
Ga0069285_115356	-3.0916	2.02716	product=Stress-induced acidophilic repeat motif-containing protein
Ga0069285_115357	-2.22794	2.11881	product=hypothetical protein
Ga0069285_115405	-3.26899	2.15721	product=Protein of unknown function (DUF1153)
Ga0069285_115460	2.43478	4.26087	product=hypothetical protein
Ga0069285_115502	-2.22166	-2.15385	product=NitT/TauT family transport system substrate-binding protein
Ga0069285_115511	3.06732	2.19586	product=transcriptional regulator, BadM/Rrf2 family
Ga0069285_115559	-2.38163	-2.02604	product=hypothetical protein
Ga0069285_11563	-2.65	6.98113	product=hypothetical protein
Ga0069285_115712	-2.46622	-2.08571	product=urea transport system ATP-binding protein
Ga0069285_11730	-2.94	-2.06075	product=multiple monosaccharide-binding protein
Ga0069285_11734	2.40161	2.12048	product=hypothetical protein
Ga0069285_11736	-2.35662	3.26415	product=hypothetical protein
Ga0069285_11878	-4.07882	3.12538	product=protein of unknown function (DUF4142)

## Sheet: MorI
Gene ID	MorI VS WT	Product name
Ga0069285_115888	21.5652	product=hypothetical protein
Ga0069285_111255	10	product=hypothetical protein
Ga0069285_112433	9.95048	product=homodimeric glycerol 3-phosphate dehydrogenase (quinone)
Ga0069285_112432	5.95959	product=glycerol kinase
Ga0069285_112804	4.66667	product=transposase
Ga0069285_111064	4.22222	product=hypothetical protein
Ga0069285_111045	4.04651	product=hypothetical protein
Ga0069285_115589	4	product=hypothetical protein
Ga0069285_114220	4	product=NAD-dependent deacetylase
Ga0069285_112999	3.86667	product=hypothetical protein
Ga0069285_112192	3.375	product=DNA-binding transcriptional regulator, MocR family, contains an aminotransferase domain
Ga0069285_111868	3.33333	product=phage shock protein A (PspA) family protein
Ga0069285_111737	3.33333	product=hypothetical protein
Ga0069285_114697	3.22222	product=hypothetical protein
Ga0069285_11301	3.11111	product=hypothetical protein
Ga0069285_112836	3.11111	product=hypothetical protein
Ga0069285_115511	3.06732	product=transcriptional regulator, BadM/Rrf2 family
Ga0069285_111710	3	product=copper chaperone
Ga0069285_115095	3	product=Transposase IS116/IS110/IS902 family protein
Ga0069285_112180	3	product=hypothetical protein
Ga0069285_11401	2.9644	product=hypothetical protein
Ga0069285_112717	2.93939	product=hypothetical protein
Ga0069285_11517	2.93333	product=hypothetical protein
Ga0069285_112145	2.88889	product=hypothetical protein
Ga0069285_112059	2.77694	product=luciferase family oxidoreductase, group 1
Ga0069285_111267	2.76901	product=molecular chaperone IbpA
Ga0069285_113647	2.71818	product=outer membrane immunogenic protein
Ga0069285_111638	2.66667	product=hypothetical protein
Ga0069285_114969	2.66667	product=hypothetical protein
Ga0069285_111046	2.6409	product=3',5'-cyclic AMP phosphodiesterase CpdA
Ga0069285_113787	2.60606	product=Predicted transglutaminase-like cysteine proteinase
Ga0069285_112352	2.5977	product=ATP-binding cassette, subfamily B
Ga0069285_11165	2.58333	product=protein of unknown function (DUF4164)
Ga0069285_114397	2.55556	product=Anti-sigma-K factor RskA
Ga0069285_112776	2.53896	product=transcriptional regulator, GntR family
Ga0069285_115328	2.51852	product=Protein of unknown function (DUF2793)
Ga0069285_111204	2.51515	product=hypothetical protein
Ga0069285_114219	2.50754	product=hypothetical protein
Ga0069285_111458	2.5	product=hypothetical protein
Ga0069285_114159	2.44444	product=Ferredoxin
Ga0069285_114267	2.44444	product=6,7-dimethyl-8-ribityllumazine synthase
Ga0069285_115460	2.43478	product=hypothetical protein
Ga0069285_113551	2.4303	product=hypothetical protein
Ga0069285_114758	2.41026	product=hypothetical protein
Ga0069285_11734	2.40161	product=hypothetical protein
Ga0069285_112109	2.4	product=Mg-protoporphyrin IX methyltransferase
Ga0069285_112583	2.38889	product=PAS fold-containing protein
Ga0069285_11735	2.38863	product=Pimeloyl-ACP methyl ester carboxylesterase
Ga0069285_115507	2.37963	product=Ca-activated chloride channel family protein
Ga0069285_11474	2.28539	product=Pimeloyl-ACP methyl ester carboxylesterase
Ga0069285_114745	2.26667	product=CDP-diacylglycerol pyrophosphatase
Ga0069285_114631	2.25693	product=DNA polymerase-3 subunit epsilon
Ga0069285_112567	2.25528	product=Predicted metal-dependent enzyme of the double-stranded beta helix superfamily
Ga0069285_112824	2.23273	product=MFS transporter, NNP family, nitrate/nitrite transporter
Ga0069285_111648	2.20613	product=outer membrane immunogenic protein
Ga0069285_112673	2.20579	product=MarR family transcriptional regulator, transcriptional regulator for hemolysin
Ga0069285_112808	2.19048	product=hypothetical protein
Ga0069285_114127	2.18597	product=outer membrane immunogenic protein
Ga0069285_112825	2.17402	product=MFS transporter, NNP family, nitrate/nitrite transporter
Ga0069285_112051	2.1697	product=hypothetical protein
Ga0069285_112351	2.16688	product=transcriptional regulator, TetR family
Ga0069285_114795	2.16667	product=aspartyl/glutamyl-tRNA(Asn/Gln) amidotransferase subunit A
Ga0069285_113348	2.15996	product=Pimeloyl-ACP methyl ester carboxylesterase
Ga0069285_114895	2.15529	product=PAS domain S-box-containing protein
Ga0069285_1184	2.13333	product=Protein of unknown function (DUF3313)
Ga0069285_112806	2.11667	product=uncharacterized protein involved in response to NO
Ga0069285_112431	2.10526	product=glycerol uptake facilitator protein
Ga0069285_111762	2.09591	product=hypothetical protein
Ga0069285_114632	2.08889	product=hypothetical protein
Ga0069285_115187	2.08696	product=alanine racemase
Ga0069285_113174	2.08581	product=hypothetical protein
Ga0069285_113697	2.06944	product=hypothetical protein
Ga0069285_114763	2.06061	product=cytochrome b561
Ga0069285_113552	2.05747	product=hypothetical protein
Ga0069285_111619	2.04878	product=hypothetical protein
Ga0069285_113658	2.03922	product=Uncharacterized conserved protein, tellurite resistance protein B (TerB) family
Ga0069285_112353	2.03357	product=membrane fusion protein, multidrug efflux system
Ga0069285_111769	2.02614	product=dTMP kinase
Ga0069285_11617	2.02595	product=PQQ-dependent dehydrogenase, methanol/ethanol family
Ga0069285_113555	2.01658	product=Glyoxylase, beta-lactamase superfamily II
Ga0069285_115636	2.01409	product=outer membrane protein
Ga0069285_111470	2.01021	product=hypothetical protein
Ga0069285_114115	-2.00065	product=DNA-directed RNA polymerase subunit beta'
Ga0069285_111742	-2.00286	product=Putative Holin-X, holin superfamily III
Ga0069285_112259	-2.0041	product=Mn2+ and Fe2+ transporters of the NRAMP family
Ga0069285_111550	-2.00816	product=transcriptional regulator, TetR family
Ga0069285_111486	-2.00919	product=hypothetical protein
Ga0069285_115337	-2.01	product=Signal transduction histidine kinase
Ga0069285_115123	-2.01015	product=transcriptional regulator, TetR family
Ga0069285_115584	-2.01099	product=hypothetical protein
Ga0069285_113339	-2.01099	product=LSU ribosomal protein L35P
Ga0069285_114092	-2.01104	product=TolB amino-terminal domain-containing protein
Ga0069285_111192	-2.01159	product=cytochrome c oxidase subunit 3
Ga0069285_114695	-2.0122	product=hypothetical protein
Ga0069285_113439	-2.01235	product=nitrile hydratase
Ga0069285_111688	-2.0129	product=TPR repeat
Ga0069285_112441	-2.01449	product=two-component system, chemotaxis family, response regulator CheB
Ga0069285_1138	-2.01515	product=lytic murein transglycosylase
Ga0069285_112906	-2.01687	product=PQQ-dependent catabolism-associated beta-propeller protein
Ga0069285_114422	-2.01771	product=Ferredoxin-NADP reductase
Ga0069285_115622	-2.01843	product=large subunit ribosomal protein L9
Ga0069285_113640	-2.019	product=Pimeloyl-ACP methyl ester carboxylesterase
Ga0069285_111363	-2.01923	product=hypothetical protein
Ga0069285_116	-2.02008	product=DNA-binding transcriptional regulator, LysR family
Ga0069285_112575	-2.0209	product=ornithine carbamoyltransferase
Ga0069285_111185	-2.02114	product=CDP-diacylglycerol---serine O-phosphatidyltransferase
Ga0069285_114417	-2.02159	product=hypothetical protein
Ga0069285_111790	-2.02162	product=oxalate decarboxylase
Ga0069285_113176	-2.02174	product=hypothetical protein
Ga0069285_114577	-2.02247	product=arsenite efflux membrane protein ArsB
Ga0069285_11885	-2.02279	product=DNA topoisomerase-1
Ga0069285_114462	-2.02346	product=hypothetical protein
Ga0069285_113534	-2.02349	product=putative colanic acid biosysnthesis UDP-glucose lipid carrier transferase
Ga0069285_11739	-2.02395	product=PAS domain S-box-containing protein
Ga0069285_11818	-2.02423	product=O-acetylhomoserine sulfhydrylase
Ga0069285_11998	-2.02429	product=Phosphatidate phosphatase APP1
Ga0069285_115756	-2.02439	product=hypothetical chaperone protein
Ga0069285_114511	-2.02523	product=iron complex outermembrane recepter protein
Ga0069285_112448	-2.02583	product=SSU ribosomal protein S13P
Ga0069285_113494	-2.02632	product=Xaa-Pro dipeptidase
Ga0069285_1172	-2.02762	product=Uncharacterized membrane protein YtjA, UPF0391 family
Ga0069285_115753	-2.0285	product=flagellar P-ring protein precursor FlgI
Ga0069285_111637	-2.02941	product=hypothetical protein
Ga0069285_111842	-2.02941	product=hypothetical protein
Ga0069285_111608	-2.02941	product=NAD(P)-dependent dehydrogenase, short-chain alcohol dehydrogenase family
Ga0069285_111301	-2.03118	product=hypothetical protein
Ga0069285_113886	-2.03131	product=signal recognition particle subunit FFH/SRP54 (srp54)
Ga0069285_113496	-2.03135	product=amino acid ABC transporter substrate-binding protein, PAAT family
Ga0069285_11184	-2.03287	product=Uncharacterized protein involved in exopolysaccharide biosynthesis
Ga0069285_11390	-2.03377	product=sodium/proton antiporter, CPA1 family
Ga0069285_112447	-2.0342	product=SSU ribosomal protein S11P
Ga0069285_114084	-2.03497	product=Cupredoxin-like domain-containing protein
Ga0069285_114959	-2.03532	product=Uncharacterized protein involved in exopolysaccharide biosynthesis
Ga0069285_114923	-2.03571	product=hypothetical protein
Ga0069285_113478	-2.03571	product=putative N-acetyltransferase, MSMEG_0567 N-terminal domain family
Ga0069285_11859	-2.03571	product=hypothetical protein
Ga0069285_114523	-2.03804	product=hypothetical protein
Ga0069285_11106	-2.03852	product=oxalate decarboxylase
Ga0069285_115032	-2.03906	product=two-component system, cell cycle sensor histidine kinase DivJ
Ga0069285_113334	-2.03933	product=methionyl-tRNA formyltransferase
Ga0069285_115706	-2.0397	product=Clp protease
Ga0069285_112857	-2.03981	product=2-octaprenylphenol hydroxylase
Ga0069285_11586	-2.04	product=aspartyl/glutamyl-tRNA(Asn/Gln) amidotransferase subunit C
Ga0069285_114920	-2.04	product=nitrate/nitrite transport system ATP-binding protein
Ga0069285_114690	-2.04054	product=CheY chemotaxis protein or a CheY-like REC (receiver) domain
Ga0069285_11593	-2.0407	product=Uncharacterized membrane protein YccC
Ga0069285_113899	-2.04167	product=2-octaprenyl-6-methoxyphenol hydroxylase
Ga0069285_114801	-2.04217	product=hypothetical protein
Ga0069285_11290	-2.0431	product=His Kinase A (phospho-acceptor) domain-containing protein
Ga0069285_113516	-2.0431	product=xanthine dehydrogenase, molybdenum binding subunit apoprotein
Ga0069285_115805	-2.0434	product=Transglutaminase-like enzyme, putative cysteine protease
Ga0069285_113318	-2.04348	product=epoxyqueuosine reductase
Ga0069285_1170	-2.04404	product=16S rRNA (guanine966-N2)-methyltransferase
Ga0069285_112364	-2.0444	product=MFS transporter, ACS family, tartrate transporter
Ga0069285_113768	-2.04455	product=Pilus formation protein N terminal region
Ga0069285_113227	-2.04662	product=phage tail tape measure protein, TP901 family, core region
Ga0069285_113343	-2.04669	product=SEC-C motif-containing protein
Ga0069285_115812	-2.04752	product=pyruvate dehydrogenase E2 component (dihydrolipoamide acetyltransferase)
Ga0069285_11188	-2.04783	product=acyl carrier protein
Ga0069285_115083	-2.04808	product=hypothetical protein
Ga0069285_113885	-2.05012	product=chorismate mutase
Ga0069285_114076	-2.05115	product=pilus assembly protein CpaF
Ga0069285_1189	-2.0514	product=Acetyl esterase/lipase
Ga0069285_115391	-2.05147	product=hypothetical protein
Ga0069285_113290	-2.05172	product=preprotein translocase subunit SecG
Ga0069285_11178	-2.05249	product=O-antigen ligase like membrane protein
Ga0069285_115200	-2.05263	product=Sugar phosphate permease
Ga0069285_114193	-2.05285	product=starvation-inducible DNA-binding protein
Ga0069285_11596	-2.05295	product=Uncharacterized conserved protein, DUF2147 family
Ga0069285_111061	-2.0531	product=Short-chain dehydrogenase
Ga0069285_111412	-2.05392	product=hypothetical protein
Ga0069285_115470	-2.05435	product=ribonuclease D
Ga0069285_114934	-2.05452	product=autotransporter-associated beta strand repeat-containing protein
Ga0069285_115224	-2.05474	product=Sugar phosphate permease
Ga0069285_11222	-2.05505	product=diguanylate cyclase (GGDEF) domain-containing protein
Ga0069285_111587	-2.05527	product=Two-component sensor histidine kinase, contains HisKA and HATPase domains
Ga0069285_113247	-2.05686	product=Microcystin degradation protein MlrC, contains DUF1485 domain
Ga0069285_114712	-2.05714	product=hypothetical protein
Ga0069285_115778	-2.05859	product=hypothetical protein
Ga0069285_114699	-2.05865	product=Outer membrane protein beta-barrel domain-containing protein
Ga0069285_115221	-2.05887	product=fumarase, class II
Ga0069285_113467	-2.06	product=Methyl-accepting chemotaxis protein
Ga0069285_113585	-2.06044	product=cytochrome b561
Ga0069285_113412	-2.0625	product=hypothetical protein
Ga0069285_112340	-2.0625	product=Uncharacterized conserved protein YjbJ, UPF0337 family
Ga0069285_115769	-2.06319	product=Outer membrane protein OmpA
Ga0069285_114698	-2.06356	product=Opacity protein
Ga0069285_11423	-2.06494	product=Polysaccharide deacetylase
Ga0069285_111427	-2.06591	product=hypothetical protein
Ga0069285_111596	-2.06693	product=hypothetical protein
Ga0069285_111111	-2.0671	product=large subunit ribosomal protein L19
Ga0069285_111112	-2.06716	product=methyl-accepting chemotaxis sensory transducer with Cache sensor
Ga0069285_11881	-2.06807	product=hypothetical protein
Ga0069285_114029	-2.06832	product=exodeoxyribonuclease-3
Ga0069285_113744	-2.06868	product=Transglutaminase-like enzyme, putative cysteine protease
Ga0069285_1156	-2.06897	product=2-keto-3-deoxygalactonate kinase
Ga0069285_113341	-2.0711	product=phenylalanyl-tRNA synthetase, alpha subunit
Ga0069285_114929	-2.07221	product=methyl-accepting chemotaxis protein
Ga0069285_111313	-2.07252	product=UDP-N-acetyl-D-galactosamine dehydrogenase
Ga0069285_113531	-2.07338	product=Glycosyltransferase involved in cell wall bisynthesis
Ga0069285_11521	-2.07366	product=MFS transporter, putative metabolite:H+ symporter
Ga0069285_11827	-2.07449	product=FeS assembly SUF system protein
Ga0069285_113178	-2.07534	product=NAD(P)-dependent dehydrogenase, short-chain alcohol dehydrogenase family
Ga0069285_113904	-2.07537	product=Glycosyl transferases group 1
Ga0069285_112044	-2.07692	product=transcriptional regulator, LysR family
Ga0069285_112177	-2.07692	product=hypothetical protein
Ga0069285_111198	-2.07902	product=Polysulphide reductase, NrfD
Ga0069285_115804	-2.07974	product=Transglutaminase-like enzyme, putative cysteine protease
Ga0069285_113398	-2.08025	product=D-alanyl-lipoteichoic acid acyltransferase DltB, MBOAT superfamily
Ga0069285_11757	-2.08065	product=pentapeptide MXKDX repeat protein
Ga0069285_114009	-2.08079	product=hypothetical protein
Ga0069285_114360	-2.08118	product=response regulator receiver protein
Ga0069285_11280	-2.08209	product=S-formylglutathione hydrolase
Ga0069285_11230	-2.08221	product=RND family efflux transporter, MFP subunit
Ga0069285_11344	-2.0823	product=transcriptional regulator, LysR family
Ga0069285_111586	-2.08308	product=circadian clock protein KaiC
Ga0069285_115404	-2.08364	product=flagellar M-ring protein FliF
Ga0069285_113800	-2.08371	product=L-glutaminase
Ga0069285_11135	-2.08383	product=hypothetical protein
Ga0069285_114427	-2.08491	product=hypothetical protein
Ga0069285_112667	-2.08594	product=propionate CoA-transferase
Ga0069285_114706	-2.0864	product=chemotaxis protein MotA
Ga0069285_114911	-2.08696	product=amino acid/amide ABC transporter membrane protein 1, HAAT family
Ga0069285_114587	-2.08696	product=hypothetical protein
Ga0069285_111611	-2.08769	product=xanthine dehydrogenase YagR molybdenum-binding subunit
Ga0069285_112809	-2.08929	product=Uncharacterized membrane protein
Ga0069285_112711	-2.08933	product=Transglutaminase-like enzyme, putative cysteine protease
Ga0069285_112196	-2.09055	product=outer membrane autotransporter barrel domain-containing protein
Ga0069285_111014	-2.09072	product=iron complex outermembrane recepter protein
Ga0069285_113747	-2.09124	product=Uncharacterized conserved protein YjbJ, UPF0337 family
Ga0069285_112518	-2.09155	product=Extensin-like protein C-terminus
Ga0069285_113625	-2.09174	product=Polyketide cyclase / dehydrase and lipid transport
Ga0069285_112480	-2.09184	product=LSU ribosomal protein L29P
Ga0069285_115823	-2.09204	product=SGNH hydrolase-like domain-containing protein, acetyltransferase AlgX
Ga0069285_115777	-2.09286	product=flagellar export protein FliJ
Ga0069285_113570	-2.09312	product=hypothetical protein
Ga0069285_11974	-2.0933	product=flagellar motor switch protein FliM
Ga0069285_11355	-2.09375	product=metabolite-proton symporter
Ga0069285_11916	-2.09416	product=diguanylate cyclase/phosphodiesterase
Ga0069285_115758	-2.09451	product=hypothetical protein
Ga0069285_113203	-2.09489	product=hypothetical protein
Ga0069285_112816	-2.09502	product=molybdopterin adenylyltransferase
Ga0069285_113320	-2.09542	product=undecaprenyl-diphosphatase
Ga0069285_111987	-2.09774	product=flagellar biosynthetic protein FlhB
Ga0069285_111408	-2.09827	product=WYL domain-containing protein
Ga0069285_113245	-2.09845	product=D-galactonate transporter
Ga0069285_113772	-2.09868	product=YidC/Oxa1 family membrane protein insertase
Ga0069285_113869	-2.09885	product=myo-inositol-1-phosphate synthase
Ga0069285_111961	-2.1	product=flagellar basal-body rod protein FlgC
Ga0069285_112214	-2.1	product=hypothetical protein
Ga0069285_115311	-2.1	product=hypothetical protein
Ga0069285_114772	-2.1	product=Sensors of blue-light using FAD
Ga0069285_111691	-2.1	product=hypothetical protein
Ga0069285_111197	-2.1	product=Cytochrome c, mono- and diheme variants
Ga0069285_114914	-2.1	product=hypothetical protein
Ga0069285_115441	-2.10055	product=hypothetical protein
Ga0069285_113340	-2.10169	product=large subunit ribosomal protein L20
Ga0069285_111407	-2.10185	product=NADPH:quinone reductase
Ga0069285_113596	-2.10326	product=amino acid/amide ABC transporter membrane protein 2, HAAT family
Ga0069285_11820	-2.10443	product=hypothetical protein
Ga0069285_112756	-2.10577	product=hypothetical protein
Ga0069285_111715	-2.10577	product=protein of unknown function (DUF305)
Ga0069285_112042	-2.10656	product=Glycosyl hydrolase family 63 C-terminal domain-containing protein
Ga0069285_114837	-2.10841	product=Sugar lactone lactonase YvrE
Ga0069285_113865	-2.1086	product=ribosomal protein S12 methylthiotransferase accessory factor
Ga0069285_113100	-2.10899	product=MFS transporter, NNP family, nitrate/nitrite transporter
Ga0069285_11189	-2.10906	product=acyl-CoA dehydrogenase
Ga0069285_115587	-2.11111	product=16S rRNA (uracil1498-N3)-methyltransferase
Ga0069285_114742	-2.11125	product=peptide/nickel transport system permease protein
Ga0069285_11190	-2.11173	product=Seryl-tRNA synthetase
Ga0069285_11877	-2.11338	product=acyl-CoA thioester hydrolase
Ga0069285_11153	-2.11342	product=hypothetical protein
Ga0069285_112310	-2.11364	product=uroporphyrinogen-III synthase
Ga0069285_115687	-2.11385	product=O-antigen ligase
Ga0069285_113316	-2.11463	product=zinc/manganese transport system permease protein
Ga0069285_112607	-2.1171	product=cell division protein FtsZ
Ga0069285_111631	-2.11728	product=VWA domain containing CoxE-like protein
Ga0069285_112426	-2.11765	product=hypothetical protein
Ga0069285_112893	-2.11856	product=hypothetical protein
Ga0069285_111558	-2.11933	product=hypothetical protein
Ga0069285_113480	-2.11983	product=glycosyltransferase, MSMEG_0565 family
Ga0069285_115052	-2.12155	product=Putative transposase of IS4/5 family (DUF4096)
Ga0069285_113903	-2.1224	product=Glycosyltransferase, GT2 family
Ga0069285_114466	-2.12245	product=hypothetical protein
Ga0069285_111090	-2.12307	product=Uncharacterized membrane protein YeaQ/YmgE, transglycosylase-associated protein family
Ga0069285_114960	-2.125	product=succinoglycan biosynthesis protein ExoL
Ga0069285_115127	-2.125	product=Porin subfamily protein
Ga0069285_113382	-2.12569	product=membrane fusion protein, multidrug efflux system
Ga0069285_111320	-2.12775	product=Lysophospholipase L1
Ga0069285_113028	-2.12989	product=Head domain of trimeric autotransporter adhesin
Ga0069285_113476	-2.13	product=aliphatic nitrilase
Ga0069285_111388	-2.13	product=hypothetical protein
Ga0069285_114799	-2.13	product=PAS domain S-box-containing protein
Ga0069285_112884	-2.13018	product=hypothetical protein
Ga0069285_112556	-2.13081	product=NAD(P)H-dependent nitrite reductase catalytic subunit
Ga0069285_112577	-2.13158	product=Enamine deaminase RidA, house cleaning of reactive enamine intermediates, YjgF/YER057c/UK114 family
Ga0069285_111551	-2.13333	product=hypothetical protein
Ga0069285_113436	-2.13402	product=Cytochrome P460
Ga0069285_111526	-2.13409	product=phosphonate transport system permease protein
Ga0069285_11997	-2.13412	product=Acetyl esterase/lipase
Ga0069285_112660	-2.13551	product=Choline dehydrogenase
Ga0069285_113056	-2.13592	product=putrescine transport system permease protein
Ga0069285_115763	-2.13636	product=Collagen triple helix repeat-containing protein
Ga0069285_115703	-2.1375	product=transcriptional regulator, LysR family
Ga0069285_113233	-2.13921	product=hypothetical protein
Ga0069285_114726	-2.14017	product=two-component system, sensor histidine kinase RegB
Ga0069285_111752	-2.14061	product=two-component system, NtrC family, nitrogen regulation sensor histidine kinase NtrY
Ga0069285_114901	-2.1412	product=2-methylcitrate dehydratase PrpD
Ga0069285_113766	-2.14203	product=prepilin peptidase CpaA
Ga0069285_113362	-2.14211	product=diguanylate cyclase
Ga0069285_112305	-2.14286	product=DNA-binding response regulator, OmpR family, contains REC and winged-helix (wHTH) domain
Ga0069285_113431	-2.14286	product=2-furoyl-CoA dehydrogenase FAD binding subunit
Ga0069285_114150	-2.14286	product=Sugar phosphate permease
Ga0069285_114602	-2.14286	product=Glyoxalase-like domain-containing protein
Ga0069285_111857	-2.14286	product=Methyl-accepting chemotaxis protein
Ga0069285_111797	-2.14402	product=Protein of unknown function (DUF2945)
Ga0069285_115811	-2.14671	product=dihydrolipoamide dehydrogenase
Ga0069285_114217	-2.1481	product=hypothetical protein
Ga0069285_115437	-2.14846	product=tricarballylate dehydrogenase
Ga0069285_114513	-2.14865	product=Pimeloyl-ACP methyl ester carboxylesterase
Ga0069285_111880	-2.15	product=Protein of unknown function (DUF1236)
Ga0069285_114424	-2.15094	product=Multidrug efflux pump subunit AcrB
Ga0069285_111067	-2.15185	product=MinD-like ATPase involved in chromosome partitioning or flagellar assembly
Ga0069285_11414	-2.15323	product=peptide/nickel transport system permease protein
Ga0069285_113482	-2.15398	product=putative flavoprotein involved in K+ transport
Ga0069285_113441	-2.15441	product=Glyoxylase, beta-lactamase superfamily II
Ga0069285_115794	-2.15704	product=phosphoribosylaminoimidazolecarboxamide formyltransferase / IMP cyclohydrolase
Ga0069285_112349	-2.15753	product=transcriptional regulator, AraC family
Ga0069285_112481	-2.15785	product=small subunit ribosomal protein S17
Ga0069285_115368	-2.15789	product=cold shock protein (beta-ribbon, CspA family)
Ga0069285_111783	-2.15792	product=Do/DeqQ family serine protease
Ga0069285_11317	-2.15878	product=malate dehydrogenase (quinone)
Ga0069285_11701	-2.15969	product=Uncharacterized conserved protein, contains Zn-finger domain
Ga0069285_112530	-2.16065	product=protein translocase subunit yajC
Ga0069285_113449	-2.16234	product=NAD(P)-dependent dehydrogenase, short-chain alcohol dehydrogenase family
Ga0069285_113075	-2.16296	product=carbohydrate ABC transporter membrane protein 1, CUT1 family
Ga0069285_11816	-2.16298	product=nudix-type nucleoside diphosphatase, YffH/AdpP family
Ga0069285_111983	-2.16359	product=flagellar motor switch protein FliM
Ga0069285_112784	-2.16416	product=Thioester reductase domain-containing protein
Ga0069285_114286	-2.16416	product=RNA polymerase, sigma subunit, ECF family
Ga0069285_115877	-2.1664	product=hypothetical protein
Ga0069285_111314	-2.16667	product=hypothetical protein
Ga0069285_114907	-2.1674	product=Acyl-CoA dehydrogenase
Ga0069285_115879	-2.16832	product=hypothetical protein
Ga0069285_113795	-2.16906	product=PRC-barrel domain-containing protein
Ga0069285_113399	-2.16914	product=Lysophospholipase L1
Ga0069285_11187	-2.16932	product=exopolysaccharide production protein ExoZ
Ga0069285_113147	-2.16977	product=hypothetical protein
Ga0069285_113497	-2.17021	product=amino acid ABC transporter membrane protein, PAAT family
Ga0069285_115709	-2.17069	product=formamidase
Ga0069285_111291	-2.1709	product=Protein of unknown function (DUF3828)
Ga0069285_113180	-2.1729	product=transketolase
Ga0069285_115730	-2.17445	product=polyphosphate:nucleotide phosphotransferase, PPK2 family
Ga0069285_11527	-2.1752	product=FMN-dependent oxidoreductase, nitrilotriacetate monooxygenase family
Ga0069285_112790	-2.17557	product=hypothetical protein
Ga0069285_11281	-2.17575	product=S-(hydroxymethyl)glutathione dehydrogenase / alcohol dehydrogenase
Ga0069285_112767	-2.17593	product=heavy-metal exporter, HME family
Ga0069285_114377	-2.17606	product=hypothetical protein
Ga0069285_114948	-2.17869	product=Glycosyl transferase family 2
Ga0069285_112532	-2.17974	product=preprotein translocase subunit SecF
Ga0069285_112843	-2.18182	product=hypothetical protein
Ga0069285_115551	-2.18182	product=4-diphosphocytidyl-2-C-methyl-D-erythritol kinase
Ga0069285_11109	-2.18286	product=large subunit ribosomal protein L27
Ga0069285_111560	-2.18384	product=hypothetical protein
Ga0069285_111664	-2.18852	product=hypothetical protein
Ga0069285_11688	-2.18897	product=Glycosyl transferase family 2
Ga0069285_113035	-2.18919	product=3-methylfumaryl-CoA hydratase
Ga0069285_113652	-2.19014	product=2-keto-4-pentenoate hydratase/2-oxohepta-3-ene-1,7-dioic acid hydratase (catechol pathway)
Ga0069285_111286	-2.19048	product=3-hydroxyisobutyrate dehydrogenase
Ga0069285_112021	-2.19079	product=diguanylate cyclase (GGDEF) domain-containing protein
Ga0069285_112345	-2.19194	product=methyl-accepting chemotaxis protein
Ga0069285_113614	-2.19231	product=DNA-binding transcriptional regulator, GntR family
Ga0069285_114471	-2.1934	product=arsenical resistance protein ArsH
Ga0069285_114843	-2.19444	product=transporter family protein
Ga0069285_113902	-2.19453	product=hypothetical protein
Ga0069285_115856	-2.19606	product=TRAP-type uncharacterized transport system, substrate-binding protein
Ga0069285_114090	-2.19639	product=ATP-dependent RNA helicase RhlE
Ga0069285_114664	-2.19789	product=chemotaxis protein MotA
Ga0069285_115014	-2.19892	product=Protein of unknown function (DUF2934)
Ga0069285_111579	-2.19939	product=aldose 1-epimerase
Ga0069285_113351	-2.19952	product=hypothetical protein
Ga0069285_113166	-2.20033	product=membrane glycosyltransferase
Ga0069285_11520	-2.20253	product=Transposase
Ga0069285_111184	-2.20301	product=phosphatidylserine decarboxylase
Ga0069285_115181	-2.2037	product=two-component system, chemotaxis family, sensor kinase CheA
Ga0069285_114719	-2.20408	product=hypothetical protein
Ga0069285_112924	-2.20428	product=elongation factor P
Ga0069285_113191	-2.20541	product=transcriptional regulator, LysR family
Ga0069285_112463	-2.20833	product=hypothetical protein
Ga0069285_111813	-2.2089	product=putative oxidoreductase
Ga0069285_115138	-2.20909	product=peptide/nickel transport system permease protein
Ga0069285_113197	-2.2107	product=Lipase (class 3)
Ga0069285_11524	-2.2125	product=protein of unknown function (DUF4387)
Ga0069285_115623	-2.21324	product=Predicted membrane protein (DUF2232)
Ga0069285_114947	-2.21442	product=lipopolysaccharide transport system ATP-binding protein
Ga0069285_114927	-2.21443	product=Nif-specific regulatory protein
Ga0069285_115403	-2.21446	product=flagellar motor switch protein FliG
Ga0069285_111567	-2.21471	product=Putative Holin-X, holin superfamily III
Ga0069285_11764	-2.2148	product=haloacid dehalogenase superfamily, subfamily IA, variant 3 with third motif having DD or ED/haloacid dehalogenase superfamily, subfamily IA, variant 1 with third motif having Dx(3-4)D or Dx(3-4)E
Ga0069285_11950	-2.21528	product=Methyl-accepting chemotaxis protein
Ga0069285_114958	-2.21538	product=polysaccharide export outer membrane protein
Ga0069285_112380	-2.21586	product=UV-damage endonuclease
Ga0069285_111353	-2.21591	product=hypothetical protein
Ga0069285_112960	-2.21629	product=NitT/TauT family transport system permease protein
Ga0069285_114750	-2.21635	product=transcription-repair coupling factor (superfamily II helicase)
Ga0069285_111689	-2.21698	product=hypothetical protein
Ga0069285_115638	-2.21729	product=diguanylate cyclase (GGDEF) domain-containing protein
Ga0069285_115198	-2.21739	product=Predicted arabinose efflux permease, MFS family
Ga0069285_113901	-2.21875	product=Fucose 4-O-acetylase
Ga0069285_113448	-2.22	product=transcriptional regulator, TetR family
Ga0069285_11239	-2.22066	product=HD domain-containing protein
Ga0069285_112017	-2.22078	product=molybdenum-pterin binding domain-containing protein
Ga0069285_115169	-2.22128	product=porin, OprB family
Ga0069285_115502	-2.22166	product=NitT/TauT family transport system substrate-binding protein
Ga0069285_111510	-2.22454	product=hypothetical protein
Ga0069285_11559	-2.22665	product=GMP synthase (glutamine-hydrolysing)
Ga0069285_115357	-2.22794	product=hypothetical protein
Ga0069285_111676	-2.22936	product=amino acid/amide ABC transporter membrane protein 2, HAAT family
Ga0069285_113060	-2.23065	product=HDIG domain-containing protein
Ga0069285_114085	-2.23205	product=hypothetical protein
Ga0069285_11433	-2.23333	product=dihydroorotase
Ga0069285_11366	-2.23558	product=KDO2-lipid IV(A) lauroyltransferase
Ga0069285_114058	-2.23636	product=Protein of unknown function (DUF3126)
Ga0069285_111193	-2.23651	product=cytochrome c oxidase subunit 1
Ga0069285_1122	-2.2395	product=cation diffusion facilitator family transporter
Ga0069285_111377	-2.24074	product=hypothetical protein
Ga0069285_112023	-2.24255	product=two-component system, cell cycle sensor histidine kinase PleC
Ga0069285_112887	-2.24299	product=phosphoglycolate phosphatase
Ga0069285_115790	-2.24458	product=ATP-binding cassette, subfamily B, MsbA
Ga0069285_113218	-2.24715	product=putative DNA primase/helicase
Ga0069285_114937	-2.24734	product=Uncharacterized conserved protein YdiU, UPF0061 family
Ga0069285_112093	-2.24903	product=Cytochrome P450
Ga0069285_111734	-2.25	product=adenosylcobinamide-phosphate synthase
Ga0069285_113271	-2.25	product=HPr Serine kinase C-terminal domain-containing protein
Ga0069285_11557	-2.25	product=hypothetical protein
Ga0069285_111196	-2.25	product=hypothetical protein
Ga0069285_11342	-2.25	product=hypothetical protein
Ga0069285_115686	-2.25	product=hypothetical protein
Ga0069285_113135	-2.25	product=hypothetical protein
Ga0069285_11373	-2.25	product=hypothetical protein
Ga0069285_113104	-2.25	product=Ceramidase
Ga0069285_111651	-2.25	product=hypothetical protein
Ga0069285_11469	-2.25	product=Transposase
Ga0069285_111669	-2.25	product=amino acid/amide ABC transporter ATP-binding protein 1, HAAT family
Ga0069285_115256	-2.25	product=hypothetical protein
Ga0069285_113404	-2.25117	product=hypothetical protein
Ga0069285_11176	-2.25214	product=GDPmannose 4,6-dehydratase
Ga0069285_111316	-2.25243	product=small subunit ribosomal protein S9
Ga0069285_112031	-2.25381	product=hypothetical protein
Ga0069285_115757	-2.25457	product=D-alanyl-lipoteichoic acid acyltransferase DltB, MBOAT superfamily
Ga0069285_11108	-2.25773	product=Protein N-acetyltransferase, RimJ/RimL family
Ga0069285_114904	-2.25806	product=4-oxalomesaconate hydratase
Ga0069285_115839	-2.25923	product=adenylosuccinate lyase
Ga0069285_112635	-2.26464	product=dTDP-glucose 4,6-dehydratase
Ga0069285_111864	-2.26636	product=maltooligosyl trehalose synthase
Ga0069285_111687	-2.26667	product=hypothetical protein
Ga0069285_114930	-2.26667	product=hypothetical protein
Ga0069285_111810	-2.26705	product=hypothetical protein
Ga0069285_115700	-2.26953	product=Predicted arabinose efflux permease, MFS family
Ga0069285_113036	-2.27043	product=Acyl-CoA dehydrogenase
Ga0069285_11450	-2.27264	product=hypothetical protein
Ga0069285_115459	-2.27273	product=LSU ribosomal protein L32P
Ga0069285_114541	-2.27273	product=hypothetical protein
Ga0069285_113523	-2.27273	product=amino acid/amide ABC transporter ATP-binding protein 2, HAAT family
Ga0069285_111415	-2.27419	product=Collagen triple helix repeat-containing protein
Ga0069285_112931	-2.27528	product=Uncharacterized membrane protein
Ga0069285_111726	-2.27545	product=SEFIR domain-containing protein
Ga0069285_113138	-2.27586	product=hypothetical protein
Ga0069285_11283	-2.27714	product=PAS domain S-box-containing protein
Ga0069285_114088	-2.27778	product=flagellar motor switch protein FliN/FliY
Ga0069285_112131	-2.27848	product=Protein of unknown function (DUF3572)
Ga0069285_111287	-2.27857	product=D-galactonate transporter
Ga0069285_114840	-2.27948	product=xanthine dehydrogenase YagT iron-sulfur-binding subunit
Ga0069285_112339	-2.28082	product=Uncharacterized conserved protein YjbJ, UPF0337 family
Ga0069285_114928	-2.28125	product=putative membrane protein
Ga0069285_11173	-2.28169	product=malonate decarboxylase gamma subunit
Ga0069285_112435	-2.28261	product=hypothetical protein
Ga0069285_113691	-2.28269	product=Predicted arabinose efflux permease, MFS family
Ga0069285_112923	-2.28387	product=Uncharacterized membrane protein
Ga0069285_11397	-2.28462	product=Carboxymuconolactone decarboxylase family protein
Ga0069285_111015	-2.28557	product=GTPase, G3E family
Ga0069285_114163	-2.2861	product=Putative SOS response-associated peptidase YedK
Ga0069285_113591	-2.2931	product=5-hydroxyisourate hydrolase
Ga0069285_111661	-2.29412	product=hypothetical protein
Ga0069285_114052	-2.29717	product=Protein of unknown function (DUF3072)
Ga0069285_1194	-2.29724	product=Response regulator receiver domain-containing protein
Ga0069285_115157	-2.29899	product=methyl-accepting chemotaxis protein
Ga0069285_111672	-2.30201	product=cAMP-binding domain of CRP or a regulatory subunit of cAMP-dependent protein kinases
Ga0069285_111956	-2.30357	product=Flagellar motility protein MotE, a chaperone for MotC folding
Ga0069285_111179	-2.30357	product=Cupin domain-containing protein
Ga0069285_114917	-2.30526	product=2,4-dienoyl-CoA reductase
Ga0069285_11979	-2.30639	product=flagellar L-ring protein precursor FlgH
Ga0069285_11483	-2.3066	product=proline iminopeptidase
Ga0069285_115744	-2.3069	product=Response regulator receiver domain-containing protein
Ga0069285_115159	-2.30709	product=diguanylate cyclase (GGDEF) domain-containing protein
Ga0069285_11530	-2.30712	product=Pimeloyl-ACP methyl ester carboxylesterase
Ga0069285_114094	-2.3072	product=hypothetical protein
Ga0069285_114715	-2.30769	product=hypothetical protein
Ga0069285_115496	-2.30833	product=5-dehydro-4-deoxyglucarate dehydratase
Ga0069285_114072	-2.31081	product=pilus assembly protein CpaB
Ga0069285_113595	-2.31148	product=amino acid/amide ABC transporter membrane protein 1, HAAT family
Ga0069285_111029	-2.31356	product=hypothetical protein
Ga0069285_112709	-2.31379	product=SSU ribosomal protein S1P
Ga0069285_11977	-2.3139	product=flagellar basal-body rod protein FlgG
Ga0069285_113988	-2.31494	product=guanylate kinase
Ga0069285_1154	-2.31675	product=D-serine deaminase, pyridoxal phosphate-dependent
Ga0069285_112531	-2.31818	product=preprotein translocase subunit SecD
Ga0069285_115590	-2.31818	product=tRNA 2-thiouridine synthesizing protein A
Ga0069285_112752	-2.31915	product=hypothetical protein
Ga0069285_114473	-2.32176	product=Methyl-accepting chemotaxis protein
Ga0069285_115848	-2.32196	product=hypothetical protein
Ga0069285_115380	-2.32301	product=hypothetical protein
Ga0069285_113748	-2.32345	product=3-hydroxybutyrate dehydrogenase
Ga0069285_11899	-2.32453	product=Type I restriction enzyme R protein N terminus (HSDR_N)
Ga0069285_111951	-2.326	product=flagellar M-ring protein FliF
Ga0069285_112255	-2.32686	product=protein ImuB
Ga0069285_11385	-2.32826	product=cAMP-binding domain of CRP or a regulatory subunit of cAMP-dependent protein kinases
Ga0069285_115492	-2.33045	product=oxidoreductase alpha (molybdopterin) subunit
Ga0069285_112779	-2.33246	product=Methyl-accepting chemotaxis protein
Ga0069285_111856	-2.33333	product=hypothetical protein
Ga0069285_112669	-2.33333	product=hypothetical protein
Ga0069285_1173	-2.33333	product=Uncharacterized conserved protein YjbJ, UPF0337 family
Ga0069285_115665	-2.33407	product=xanthine dehydrogenase YagS FAD-binding subunit
Ga0069285_114841	-2.3343	product=xanthine dehydrogenase YagS FAD-binding subunit
Ga0069285_11484	-2.33562	product=AraC-type DNA-binding protein
Ga0069285_11163	-2.33702	product=hypothetical protein
Ga0069285_115779	-2.33777	product=flagellar biosynthesis protein FlhA
Ga0069285_111725	-2.33824	product=hypothetical protein
Ga0069285_114074	-2.33824	product=pilus assembly protein CpaD
Ga0069285_114027	-2.33913	product=hypothetical protein
Ga0069285_112331	-2.33969	product=membrane fusion protein, multidrug efflux system
Ga0069285_11590	-2.34034	product=Protein of unknown function (DUF2380)
Ga0069285_1151	-2.34112	product=Acetoin utilization deacetylase AcuC
Ga0069285_112390	-2.34122	product=General stress protein 26
Ga0069285_114389	-2.34226	product=Thiosulfate reductase cytochrome b subunit
Ga0069285_114443	-2.34315	product=Phasin protein
Ga0069285_114121	-2.34682	product=LSU ribosomal protein L11P
Ga0069285_11486	-2.34722	product=sulfoxide reductase catalytic subunit YedY
Ga0069285_11830	-2.3494	product=hypothetical protein
Ga0069285_11472	-2.34962	product=Pimeloyl-ACP methyl ester carboxylesterase
Ga0069285_115760	-2.35221	product=Flp pilus assembly protein TadG
Ga0069285_11330	-2.35593	product=chemotaxis protein CheZ
Ga0069285_11736	-2.35662	product=hypothetical protein
Ga0069285_112743	-2.35714	product=hypothetical protein
Ga0069285_114924	-2.35714	product=rubredoxin-NAD+ reductase
Ga0069285_112172	-2.36066	product=hypothetical protein
Ga0069285_115841	-2.36087	product=hypothetical protein
Ga0069285_111094	-2.36169	product=SSU ribosomal protein S15P
Ga0069285_114588	-2.36283	product=autotransporter-associated beta strand repeat-containing protein
Ga0069285_113067	-2.36538	product=Pyrimidine reductase, riboflavin biosynthesis
Ga0069285_113394	-2.36538	product=hypothetical protein
Ga0069285_111785	-2.3662	product=Lrp/AsnC family transcriptional regulator, leucine-responsive regulatory protein
Ga0069285_11454	-2.36667	product=DNA polymerase V
Ga0069285_115667	-2.36736	product=2,5-diketo-D-gluconate reductase A
Ga0069285_115053	-2.36747	product=Site-specific DNA recombinase
Ga0069285_113462	-2.37008	product=methyl-accepting chemotaxis sensory transducer with Pas/Pac sensor
Ga0069285_115204	-2.37037	product=polyphosphate kinase 2, PA0141 family
Ga0069285_115666	-2.37258	product=xanthine dehydrogenase YagT iron-sulfur-binding subunit
Ga0069285_115713	-2.37283	product=amino acid/amide ABC transporter membrane protein 2, HAAT family
Ga0069285_11291	-2.37451	product=circadian clock protein KaiC
Ga0069285_113008	-2.37554	product=Protein of unknown function (DUF2029)
Ga0069285_114392	-2.37634	product=CRP/FNR family transcriptional regulator, anaerobic regulatory protein
Ga0069285_111615	-2.37712	product=hypothetical protein
Ga0069285_11770	-2.37931	product=aspartyl-tRNA(Asn)/glutamyl-tRNA(Gln) amidotransferase subunit A
Ga0069285_111194	-2.37966	product=cytochrome c oxidase subunit 2
Ga0069285_115559	-2.38163	product=hypothetical protein
Ga0069285_115177	-2.38325	product=hypothetical protein
Ga0069285_115830	-2.38401	product=deoxyribodipyrimidine photolyase-related protein
Ga0069285_114145	-2.38435	product=inorganic phosphate transporter, PiT family
Ga0069285_114902	-2.38636	product=Predicted arabinose efflux permease, MFS family
Ga0069285_115858	-2.38636	product=putative ABC transport system substrate-binding protein
Ga0069285_112783	-2.38754	product=Methyltransferase domain-containing protein
Ga0069285_111971	-2.39246	product=flagellar biosynthesis protein FlhA
Ga0069285_113158	-2.39352	product=MJ0042 family finger-like domain-containing protein
Ga0069285_112866	-2.39404	product=hypothetical protein (DUF2188)
Ga0069285_113446	-2.39439	product=DNA-binding transcriptional regulator, LysR family
Ga0069285_112680	-2.39474	product=Regulator of nitric oxide reductase transcription
Ga0069285_115137	-2.4	product=peptide/nickel transport system permease protein
Ga0069285_114919	-2.4	product=cyanate lyase
Ga0069285_113427	-2.40217	product=Sugar phosphate permease
Ga0069285_111863	-2.40282	product=starch synthase (maltosyl-transferring)
Ga0069285_114707	-2.40398	product=ATP-binding cassette, subfamily B
Ga0069285_112796	-2.40433	product=RNA polymerase sigma-70 factor, ECF subfamily
Ga0069285_114931	-2.40441	product=Calcineurin-like phosphoesterase
Ga0069285_11285	-2.40698	product=DNA-directed RNA polymerase specialized sigma subunit, sigma24 family
Ga0069285_112992	-2.40789	product=pyruvate phosphate dikinase
Ga0069285_113125	-2.41104	product=ribonuclease PH
Ga0069285_11279	-2.41113	product=FMN-dependent oxidoreductase, nitrilotriacetate monooxygenase family
Ga0069285_111834	-2.41379	product=hypothetical protein
Ga0069285_115522	-2.41391	product=acetolactate synthase, large subunit
Ga0069285_113128	-2.41525	product=Protein of unknown function (DUF1236)
Ga0069285_11605	-2.41598	product=Methyl-accepting chemotaxis protein
Ga0069285_114137	-2.41667	product=phosphonate transport system permease protein
Ga0069285_112442	-2.41667	product=two-component system, NtrC family, sensor kinase
Ga0069285_112634	-2.41667	product=dTDP-4-dehydrorhamnose reductase
Ga0069285_113870	-2.42143	product=Transglycosylase SLT domain-containing protein
Ga0069285_113611	-2.42647	product=amino acid/amide ABC transporter membrane protein 1, HAAT family
Ga0069285_112640	-2.42915	product=hypothetical protein
Ga0069285_111659	-2.42986	product=Cyclic nucleotide-binding domain-containing protein
Ga0069285_115315	-2.4312	product=starvation-inducible DNA-binding protein
Ga0069285_112622	-2.43478	product=16S rRNA (cytosine1402-N4)-methyltransferase
Ga0069285_113914	-2.43506	product=Major Facilitator Superfamily protein
Ga0069285_112533	-2.43659	product=Uncharacterized conserved protein, contains Mth938-like domain
Ga0069285_115096	-2.4375	product=Transposase
Ga0069285_11148	-2.4375	product=hypothetical protein
Ga0069285_115324	-2.4375	product=TIGR02217 family protein
Ga0069285_11597	-2.43785	product=nucleoside diphosphate kinase
Ga0069285_112453	-2.4396	product=LSU ribosomal protein L15P
Ga0069285_11369	-2.44355	product=outer membrane protein
Ga0069285_115215	-2.44355	product=Uncharacterized membrane protein YccC
Ga0069285_11976	-2.44581	product=flagellar basal-body rod protein FlgF
Ga0069285_111585	-2.44737	product=porin, OprB family
Ga0069285_114909	-2.44808	product=amino acid/amide ABC transporter substrate-binding protein, HAAT family
Ga0069285_114073	-2.44964	product=pilus assembly protein CpaC
Ga0069285_114956	-2.45089	product=Predicted dehydrogenase
Ga0069285_11311	-2.45238	product=glutamate-1-semialdehyde 2,1-aminomutase
Ga0069285_11396	-2.4534	product=hypothetical protein
Ga0069285_112731	-2.45479	product=Glucoamylase (glucan-1,4-alpha-glucosidase), GH15 family
Ga0069285_111926	-2.45745	product=Invasion protein IalB, involved in pathogenesis
Ga0069285_111782	-2.45881	product=transcriptional regulator, MucR family
Ga0069285_113911	-2.46021	product=microcin C transport system permease protein
Ga0069285_113546	-2.46176	product=Uncaracterized surface protein containing fasciclin (FAS1) repeats
Ga0069285_115715	-2.46221	product=amino acid/amide ABC transporter substrate-binding protein, HAAT family
Ga0069285_111981	-2.46269	product=Protein of unknown function (DUF1217)
Ga0069285_115602	-2.46281	product=flagellar protein FlaF
Ga0069285_11398	-2.46399	product=hypothetical protein
Ga0069285_114943	-2.46429	product=Membrane protein involved in the export of O-antigen and teichoic acid
Ga0069285_112269	-2.46429	product=hypothetical protein
Ga0069285_111397	-2.46429	product=5-hydroxyisourate hydrolase
Ga0069285_1183	-2.46591	product=drug resistance transporter, EmrB/QacA subfamily
Ga0069285_115712	-2.46622	product=urea transport system ATP-binding protein
Ga0069285_111845	-2.46774	product=aminoacrylate peracid reductase
Ga0069285_111601	-2.47059	product=Acetyltransferase (GNAT) domain-containing protein
Ga0069285_114900	-2.47368	product=putative transposase
Ga0069285_113442	-2.47403	product=hypothetical protein
Ga0069285_11905	-2.47695	product=hypothetical protein
Ga0069285_115260	-2.4773	product=protein of unknown function (DUF4336)
Ga0069285_112917	-2.47753	product=hypothetical protein
Ga0069285_112679	-2.48077	product=PQQ-dependent catabolism-associated beta-propeller protein
Ga0069285_112516	-2.48077	product=hypothetical protein
Ga0069285_115001	-2.48241	product=PRC-barrel domain-containing protein
Ga0069285_111978	-2.48368	product=flagellar hook protein FlgE
Ga0069285_112030	-2.4845	product=glucose 1-dehydrogenase
Ga0069285_113396	-2.48649	product=hypothetical protein
Ga0069285_113063	-2.48734	product=DNA-binding transcriptional regulator, LysR family
Ga0069285_113280	-2.49153	product=hypothetical protein
Ga0069285_115742	-2.49505	product=Uncharacterized conserved protein, DUF1800 family
Ga0069285_112425	-2.49515	product=transcriptional regulator, LysR family
Ga0069285_11231	-2.49689	product=Multidrug efflux pump subunit AcrB
Ga0069285_113434	-2.49717	product=solute:Na+ symporter, SSS family
Ga0069285_11380	-2.4996	product=Threonine dehydrogenase
Ga0069285_112338	-2.5	product=hypothetical protein
Ga0069285_11523	-2.5	product=metabolite-proton symporter
Ga0069285_111096	-2.5	product=hypothetical protein
Ga0069285_111616	-2.5	product=cAMP-binding domain of CRP or a regulatory subunit of cAMP-dependent protein kinases
Ga0069285_11286	-2.5	product=hypothetical protein
Ga0069285_111960	-2.5	product=flagellar hook-basal body complex protein FliE
Ga0069285_113498	-2.5	product=amino acid ABC transporter ATP-binding protein, PAAT family
Ga0069285_115745	-2.5	product=Sensors of blue-light using FAD
Ga0069285_115185	-2.50213	product=two-component system, chemotaxis family, response regulator CheB
Ga0069285_113458	-2.5036	product=hypothetical protein
Ga0069285_114458	-2.50885	product=hypothetical protein
Ga0069285_113279	-2.50969	product=UDP-galactopyranose mutase
Ga0069285_11492	-2.51087	product=Cytochrome P450
Ga0069285_113521	-2.51111	product=amino acid/amide ABC transporter membrane protein 2, HAAT family
Ga0069285_114957	-2.5125	product=transferase hexapeptide (six repeat-containing protein)
Ga0069285_115501	-2.51351	product=NitT/TauT family transport system permease protein
Ga0069285_115034	-2.51471	product=hypothetical protein (DUF2336)
Ga0069285_111963	-2.51667	product=DNA-binding response regulator, OmpR family, contains REC and winged-helix (wHTH) domain
Ga0069285_112475	-2.51967	product=LSU ribosomal protein L2P
Ga0069285_113533	-2.51969	product=polymer biosynthesis protein, WecB/TagA/CpsF family
Ga0069285_114001	-2.52113	product=sulfoxide reductase heme-binding subunit YedZ
Ga0069285_115817	-2.52288	product=TIGR02300 family protein
Ga0069285_11771	-2.52439	product=Protein of unknown function (DUF3225)
Ga0069285_11711	-2.52564	product=uncharacterized domain 1-containing protein
Ga0069285_11340	-2.52632	product=hypothetical protein
Ga0069285_115698	-2.52778	product=protein of unknown function (DUF4260)
Ga0069285_115135	-2.53012	product=porin, OprB family
Ga0069285_112739	-2.53158	product=Calcineurin-like phosphoesterase superfamily protein
Ga0069285_115428	-2.53279	product=hypothetical protein
Ga0069285_115569	-2.53285	product=LSU ribosomal protein L31P
Ga0069285_114743	-2.5343	product=peptide/nickel transport system substrate-binding protein
Ga0069285_11331	-2.53535	product=HDIG domain-containing protein
Ga0069285_113880	-2.53614	product=peptide/nickel transport system substrate-binding protein
Ga0069285_11278	-2.54268	product=Acyl-CoA dehydrogenase
Ga0069285_115302	-2.54348	product=hypothetical protein
Ga0069285_112407	-2.5444	product=diguanylate cyclase (GGDEF) domain-containing protein
Ga0069285_112598	-2.54495	product=phosphate ABC transporter ATP-binding protein, PhoT family
Ga0069285_114617	-2.54651	product=deoxyribodipyrimidine photo-lyase
Ga0069285_113875	-2.54651	product=Uncharacterized protein, DUF1810 family
Ga0069285_11399	-2.54878	product=Integrase core domain-containing protein
Ga0069285_111617	-2.54892	product=membrane protein
Ga0069285_111422	-2.54913	product=PAS domain S-box-containing protein
Ga0069285_112445	-2.5512	product=DNA-directed RNA polymerase subunit alpha
Ga0069285_111732	-2.5514	product=hypothetical protein
Ga0069285_114051	-2.55195	product=hypothetical protein
Ga0069285_11478	-2.5538	product=Peroxiredoxin
Ga0069285_114406	-2.55556	product=hypothetical protein
Ga0069285_111142	-2.55587	product=Cell division protein FtsB
Ga0069285_113376	-2.55769	product=NADH dehydrogenase
Ga0069285_114921	-2.56188	product=nitrate/nitrite transport system permease protein
Ga0069285_111066	-2.5625	product=hypothetical protein
Ga0069285_111937	-2.565	product=transcriptional regulator, MucR family
Ga0069285_111093	-2.5675	product=polyribonucleotide nucleotidyltransferase
Ga0069285_11375	-2.57368	product=cAMP-binding domain of CRP or a regulatory subunit of cAMP-dependent protein kinases
Ga0069285_112733	-2.57865	product=hypothetical protein
Ga0069285_112387	-2.57935	product=Predicted PurR-regulated permease PerM
Ga0069285_11479	-2.58	product=NAD(P)-dependent dehydrogenase, short-chain alcohol dehydrogenase family
Ga0069285_114255	-2.58197	product=cytochrome b pre-mRNA-processing protein 3
Ga0069285_115136	-2.58228	product=peptide/nickel transport system substrate-binding protein
Ga0069285_113229	-2.58333	product=hypothetical protein
Ga0069285_113226	-2.58333	product=hypothetical protein
Ga0069285_115821	-2.58683	product=hypothetical protein
Ga0069285_112600	-2.58762	product=phosphate ABC transporter membrane protein 1, PhoT family
Ga0069285_11475	-2.58871	product=Enoyl-CoA hydratase/carnithine racemase
Ga0069285_113193	-2.58976	product=PAS domain S-box-containing protein/diguanylate cyclase (GGDEF) domain-containing protein
Ga0069285_113248	-2.59091	product=Protein of unknown function (DUF1194)
Ga0069285_11248	-2.59091	product=hypothetical protein
Ga0069285_113408	-2.59223	product=hypothetical protein
Ga0069285_111649	-2.59779	product=hypothetical protein
Ga0069285_115499	-2.6005	product=Cytosine/adenosine deaminase
Ga0069285_11913	-2.60331	product=hypothetical protein
Ga0069285_114970	-2.6044	product=Sugar transferase involved in LPS biosynthesis (colanic, teichoic acid)
Ga0069285_111216	-2.60547	product=pimeloyl-CoA dehydrogenase, large subunit
Ga0069285_111895	-2.60714	product=Transposase zinc-ribbon domain-containing protein
Ga0069285_111508	-2.6129	product=CobQ/CobB/MinD/ParA nucleotide binding domain-containing protein
Ga0069285_115451	-2.61609	product=Glycosyltransferase involved in cell wall bisynthesis
Ga0069285_115710	-2.62088	product=homoserine O-acetyltransferase
Ga0069285_112168	-2.625	product=hypothetical protein
Ga0069285_11518	-2.625	product=hypothetical protein
Ga0069285_113674	-2.62893	product=iron complex outermembrane recepter protein
Ga0069285_112898	-2.63187	product=Undecaprenyl-phosphate glucose phosphotransferase
Ga0069285_11372	-2.63208	product=hypothetical protein
Ga0069285_112455	-2.63481	product=small subunit ribosomal protein S5
Ga0069285_11389	-2.63723	product=esterase, PHB depolymerase family
Ga0069285_114204	-2.6382	product=hypothetical protein
Ga0069285_112478	-2.64182	product=small subunit ribosomal protein S3
Ga0069285_114842	-2.64533	product=xanthine dehydrogenase YagR molybdenum-binding subunit
Ga0069285_111955	-2.64623	product=flagellar L-ring protein precursor FlgH
Ga0069285_11378	-2.64706	product=hypothetical protein
Ga0069285_111495	-2.64706	product=hypothetical protein
Ga0069285_111977	-2.64815	product=flagellar hook-associated protein 1 FlgK
Ga0069285_113463	-2.64919	product=PAS domain S-box-containing protein
Ga0069285_112817	-2.64994	product=cyclic pyranopterin monophosphate synthase subunit MoaA
Ga0069285_11563	-2.65	product=hypothetical protein
Ga0069285_111379	-2.65152	product=hypothetical protein
Ga0069285_113395	-2.65812	product=hypothetical protein
Ga0069285_113514	-2.66185	product=dihydroorotase
Ga0069285_115245	-2.66379	product=hypothetical protein
Ga0069285_113223	-2.66489	product=hypothetical protein
Ga0069285_112464	-2.66912	product=amino acid ABC transporter membrane protein 2, PAAT family
Ga0069285_111675	-2.67227	product=amino acid/amide ABC transporter membrane protein 1, HAAT family
Ga0069285_112819	-2.67289	product=peptidyl-prolyl cis-trans isomerase C
Ga0069285_113422	-2.67637	product=5-(hydroxymethyl)furfural/furfural oxidase
Ga0069285_113171	-2.67797	product=hypothetical protein
Ga0069285_112382	-2.68056	product=hypothetical protein
Ga0069285_112609	-2.68919	product=cell division protein FtsQ
Ga0069285_112208	-2.68966	product=hypothetical protein
Ga0069285_111919	-2.7	product=Protein of unknown function (DUF2778)
Ga0069285_115059	-2.70161	product=T/G mismatch-specific endonuclease
Ga0069285_115051	-2.70342	product=hypothetical protein
Ga0069285_114357	-2.70492	product=hypothetical protein
Ga0069285_115878	-2.70732	product=hypothetical protein
Ga0069285_112599	-2.70761	product=phosphate ABC transporter membrane protein 2, PhoT family
Ga0069285_11180	-2.70833	product=Glycosyltransferase involved in cell wall bisynthesis
Ga0069285_11558	-2.7098	product=hypothetical protein
Ga0069285_113106	-2.71083	product=glutathione S-transferase
Ga0069285_115030	-2.7126	product=hypothetical protein
Ga0069285_115155	-2.71429	product=diguanylate cyclase (GGDEF) domain-containing protein
Ga0069285_11384	-2.71453	product=oxidoreductase alpha (molybdopterin) subunit
Ga0069285_11729	-2.71525	product=multiple monosaccharide ABC transporter ATP-binding protein
Ga0069285_112988	-2.71676	product=DNA-binding transcriptional response regulator, NtrC family, contains REC, AAA-type ATPase, and a Fis-type DNA-binding domains
Ga0069285_11367	-2.71765	product=membrane fusion protein
Ga0069285_114475	-2.71875	product=Cupin domain protein
Ga0069285_113510	-2.72034	product=NitT/TauT family transport system permease protein
Ga0069285_114413	-2.72143	product=JAB domain-containing protein
Ga0069285_114952	-2.72368	product=Polysaccharide deacetylase
Ga0069285_11992	-2.72812	product=hypothetical protein
Ga0069285_111600	-2.73214	product=L-ornithine N5-oxygenase
Ga0069285_115664	-2.73748	product=xanthine dehydrogenase YagR molybdenum-binding subunit
Ga0069285_112528	-2.7375	product=hypothetical protein
Ga0069285_111980	-2.73864	product=flagellar basal-body rod protein FlgF
Ga0069285_112954	-2.73913	product=hypothetical protein
Ga0069285_114913	-2.75	product=FMN-dependent oxidoreductase, nitrilotriacetate monooxygenase family
Ga0069285_112631	-2.75833	product=hypothetical protein
Ga0069285_115195	-2.76145	product=catalase-peroxidase
Ga0069285_112014	-2.76995	product=SSU ribosomal protein S4P
Ga0069285_111086	-2.7719	product=protein of unknown function (DUF3597)
Ga0069285_115487	-2.77244	product=Short-chain dehydrogenase
Ga0069285_113576	-2.77407	product=hypothetical protein
Ga0069285_115178	-2.78289	product=two-component system, chemotaxis family, response regulator CheY
Ga0069285_11430	-2.78365	product=amino acid/amide ABC transporter membrane protein 1, HAAT family
Ga0069285_112444	-2.78526	product=LSU ribosomal protein L17P
Ga0069285_112454	-2.78571	product=large subunit ribosomal protein L30
Ga0069285_11395	-2.78698	product=hypothetical protein
Ga0069285_111979	-2.78731	product=flagellum-specific ATP synthase
Ga0069285_115390	-2.78777	product=homospermidine synthase
Ga0069285_114711	-2.79154	product=Reductase C-terminal
Ga0069285_111612	-2.79372	product=Aldo/keto reductase family protein
Ga0069285_115762	-2.79568	product=pilus assembly protein Flp/PilA
Ga0069285_111595	-2.8	product=hypothetical protein
Ga0069285_115152	-2.8007	product=amino acid/amide ABC transporter substrate-binding protein, HAAT family
Ga0069285_112459	-2.80313	product=SSU ribosomal protein S14P
Ga0069285_11191	-2.81166	product=succinylarginine dihydrolase
Ga0069285_111605	-2.8125	product=DNA-binding transcriptional regulator, LysR family
Ga0069285_115274	-2.82353	product=glyoxalase family protein
Ga0069285_115212	-2.82378	product=Predicted oxidoreductase
Ga0069285_111188	-2.82726	product=Protein of unknown function (DUF1236)
Ga0069285_112477	-2.83031	product=LSU ribosomal protein L22P
Ga0069285_111969	-2.83333	product=hypothetical protein
Ga0069285_111036	-2.83333	product=hypothetical protein
Ga0069285_111097	-2.84024	product=basic amino acid/polyamine antiporter, APA family
Ga0069285_113464	-2.84416	product=hypothetical protein
Ga0069285_115714	-2.84507	product=amino acid/amide ABC transporter membrane protein 1, HAAT family
Ga0069285_115852	-2.84529	product=RNA polymerase sigma-70 factor, ECF subfamily
Ga0069285_111862	-2.84722	product=trehalose synthase /maltokinase
Ga0069285_115688	-2.85	product=AAA domain-containing protein
Ga0069285_113327	-2.85127	product=Peptidase propeptide and YPEB domain-containing protein
Ga0069285_111315	-2.85422	product=LSU ribosomal protein L13P
Ga0069285_111946	-2.85577	product=Transglycosylase SLT domain-containing protein
Ga0069285_112458	-2.86646	product=small subunit ribosomal protein S8
Ga0069285_11848	-2.86916	product=rare lipoprotein A
Ga0069285_114192	-2.88773	product=Putative peptidoglycan binding domain-containing protein
Ga0069285_111387	-2.89091	product=diguanylate cyclase (GGDEF) domain-containing protein
Ga0069285_115876	-2.89212	product=diguanylate cyclase/phosphodiesterase
Ga0069285_112041	-2.89266	product=hypothetical protein
Ga0069285_114796	-2.89583	product=hypothetical protein
Ga0069285_112094	-2.9	product=NADPH-dependent 2,4-dienoyl-CoA reductase, sulfur reductase
Ga0069285_115094	-2.9	product=transposase
Ga0069285_115304	-2.9	product=hypothetical protein
Ga0069285_114169	-2.90493	product=hypothetical protein
Ga0069285_112241	-2.9098	product=NAD(P)-dependent dehydrogenase, short-chain alcohol dehydrogenase family
Ga0069285_112818	-2.91113	product=hypothetical protein
Ga0069285_111666	-2.91385	product=amino acid/amide ABC transporter substrate-binding protein, HAAT family
Ga0069285_113851	-2.91392	product=hypothetical protein
Ga0069285_113430	-2.91667	product=2-furoyl-CoA dehydrogenase 2Fe-2S iron sulfur subunit
Ga0069285_11327	-2.91735	product=Flp pilus assembly protein TadG
Ga0069285_113900	-2.91758	product=PAP2 superfamily protein
Ga0069285_113386	-2.92017	product=Patatin-like phospholipase
Ga0069285_113272	-2.92667	product=two-component system, OmpR family, sensor histidine kinase ChvG
Ga0069285_115120	-2.92683	product=HTH-like domain-containing protein
Ga0069285_112624	-2.92811	product=lactoylglutathione lyase
Ga0069285_11730	-2.94	product=multiple monosaccharide-binding protein
Ga0069285_112470	-2.94364	product=translation elongation factor 1A (EF-1A/EF-Tu)
Ga0069285_11427	-2.94444	product=urea transport system ATP-binding protein
Ga0069285_115533	-2.95041	product=endonuclease-3
Ga0069285_111798	-2.95982	product=hypothetical protein
Ga0069285_113847	-2.96341	product=LSU ribosomal protein L33P
Ga0069285_115232	-2.97059	product=MFS transporter, putative metabolite:H+ symporter
Ga0069285_112461	-2.98211	product=LSU ribosomal protein L24P
Ga0069285_114797	-2.98464	product=Protein of unknown function (DUF1236)
Ga0069285_11999	-2.9914	product=Protein of unknown function (DUF3775)
Ga0069285_113499	-3	product=N-carbamoyl-L-amino-acid hydrolase
Ga0069285_115458	-3	product=DNA uptake protein ComE
Ga0069285_112182	-3	product=hypothetical protein
Ga0069285_115000	-3	product=tRNA (cytidine/uridine-2'-O-)-methyltransferase
Ga0069285_113520	-3	product=amino acid/amide ABC transporter membrane protein 1, HAAT family
Ga0069285_111641	-3	product=hypothetical protein
Ga0069285_112894	-3	product=Protein of unknown function (DUF2842)
Ga0069285_114390	-3	product=hypothetical protein
Ga0069285_111375	-3	product=hypothetical protein
Ga0069285_115847	-3.0047	product=BA14K-like protein
Ga0069285_112460	-3.01258	product=large subunit ribosomal protein L5
Ga0069285_115624	-3.02083	product=SSU ribosomal protein S18P
Ga0069285_112476	-3.03295	product=small subunit ribosomal protein S19
Ga0069285_11146	-3.04027	product=Response regulator receiver domain-containing protein
Ga0069285_111417	-3.04121	product=type I secretion membrane fusion protein, HlyD family
Ga0069285_112307	-3.04876	product=hypothetical protein
Ga0069285_113392	-3.05172	product=hypothetical protein
Ga0069285_114038	-3.05556	product=Peptidase propeptide and YPEB domain-containing protein
Ga0069285_112749	-3.05769	product=hypothetical protein
Ga0069285_115298	-3.0625	product=hypothetical protein
Ga0069285_11411	-3.06522	product=Protein of unknown function (DUF3225)
Ga0069285_113199	-3.06713	product=Flagellin FlgL
Ga0069285_112573	-3.08142	product=hypothetical protein
Ga0069285_11376	-3.08824	product=hypothetical protein
Ga0069285_115356	-3.0916	product=Stress-induced acidophilic repeat motif-containing protein
Ga0069285_114793	-3.09375	product=amino acid/amide ABC transporter ATP-binding protein 2, HAAT family
Ga0069285_11505	-3.1	product=hypothetical protein
Ga0069285_11328	-3.10067	product=Flp pilus assembly protein TadG
Ga0069285_11980	-3.10539	product=Predicted dehydrogenase
Ga0069285_11288	-3.11719	product=Response regulator receiver domain-containing protein
Ga0069285_113355	-3.12565	product=protein TonB
Ga0069285_11429	-3.12903	product=urea transport system permease protein
Ga0069285_11416	-3.13006	product=peptide/nickel transport system substrate-binding protein
Ga0069285_111686	-3.13187	product=AAA+-type ATPase, SpoVK/Ycf46/Vps4 family
Ga0069285_11329	-3.13393	product=TadE-like protein
Ga0069285_111604	-3.13776	product=NADPH2:quinone reductase
Ga0069285_114459	-3.14062	product=hypothetical protein
Ga0069285_11181	-3.14286	product=Glycosyltransferase involved in cell wall bisynthesis
Ga0069285_111904	-3.16204	product=Ferritin-like metal-binding protein YciE
Ga0069285_111861	-3.16216	product=1,4-alpha-glucan branching enzyme
Ga0069285_11772	-3.16272	product=ABC-type transport system, substrate-binding protein
Ga0069285_114114	-3.1725	product=Cell wall hydrolase CwlJ, involved in spore germination
Ga0069285_111682	-3.1875	product=hypothetical protein
Ga0069285_111921	-3.2	product=Very-short-patch-repair endonuclease
Ga0069285_112462	-3.23505	product=LSU ribosomal protein L14P
Ga0069285_11461	-3.23604	product=hypothetical protein
Ga0069285_115625	-3.24743	product=SSU ribosomal protein S6P
Ga0069285_11421	-3.25	product=NitT/TauT family transport system permease protein
Ga0069285_113393	-3.25	product=hypothetical protein
Ga0069285_115182	-3.26087	product=CheW protein
Ga0069285_114138	-3.26471	product=phosphonate transport system permease protein
Ga0069285_115405	-3.26899	product=Protein of unknown function (DUF1153)
Ga0069285_112417	-3.27907	product=hypothetical protein
Ga0069285_113173	-3.29672	product=Flagellin FlgL
Ga0069285_114467	-3.3	product=Predicted arabinose efflux permease, MFS family
Ga0069285_111970	-3.30657	product=flagellar biosynthetic protein FliR
Ga0069285_113273	-3.31317	product=two-component system, OmpR family, response regulator ChvI
Ga0069285_115329	-3.34615	product=Lysophospholipase L1
Ga0069285_112474	-3.40299	product=large subunit ribosomal protein L23
Ga0069285_11241	-3.40625	product=PRC-barrel domain-containing protein
Ga0069285_11413	-3.42073	product=peptide/nickel transport system ATP-binding protein
Ga0069285_114148	-3.42857	product=hypothetical protein
Ga0069285_112471	-3.43052	product=SSU ribosomal protein S10P
Ga0069285_112546	-3.46478	product=protein of unknown function (DUF4142)
Ga0069285_114306	-3.49974	product=CRP/FNR family transcriptional regulator, nitrogen fixation regulation protein
Ga0069285_112170	-3.5	product=hypothetical protein
Ga0069285_112473	-3.50097	product=large subunit ribosomal protein L4
Ga0069285_115718	-3.54545	product=hypothetical protein
Ga0069285_115387	-3.57143	product=Cation efflux family protein
Ga0069285_11297	-3.58489	product=Acetyltransferase involved in cellulose biosynthesis, CelD/BcsL family
Ga0069285_114717	-3.6	product=Glycosyltransferase involved in cell wall bisynthesis
Ga0069285_11886	-3.6	product=Glycosyltransferase involved in cell wall bisynthesis
Ga0069285_112754	-3.64286	product=hypothetical protein
Ga0069285_112457	-3.67503	product=large subunit ribosomal protein L6
Ga0069285_115192	-3.7	product=Acyl-CoA reductase
Ga0069285_112472	-3.70758	product=large subunit ribosomal protein L3
Ga0069285_112721	-3.71053	product=hypothetical protein
Ga0069285_111549	-3.73611	product=hypothetical protein
Ga0069285_115748	-3.74778	product=hypothetical protein
Ga0069285_112601	-3.74856	product=phosphate ABC transporter substrate-binding protein, PhoT family
Ga0069285_11526	-3.75	product=flavin reductase
Ga0069285_112820	-3.75754	product=nitrate reductase gamma subunit
Ga0069285_115578	-3.78031	product=protease I
Ga0069285_112316	-3.78482	product=Mn-containing catalase
Ga0069285_11806	-3.78571	product=hypothetical protein
Ga0069285_113230	-3.8097	product=transcriptional regulator, MucR family
Ga0069285_113929	-3.81186	product=Nodulation protein S (NodS)
Ga0069285_115058	-3.81818	product=DDE superfamily endonuclease
Ga0069285_11465	-3.81818	product=Holin of 3TMs, for gene-transfer release
Ga0069285_114718	-3.82084	product=phasin
Ga0069285_11387	-3.82558	product=BA14K-like protein
Ga0069285_11289	-3.84677	product=regulatory protein, luxR family
Ga0069285_114912	-3.88889	product=amino acid/amide ABC transporter ATP-binding protein 1, HAAT family
Ga0069285_115116	-3.9	product=hypothetical protein
Ga0069285_112467	-3.92952	product=SSU ribosomal protein S12P
Ga0069285_115109	-4.07143	product=transposase
Ga0069285_11878	-4.07882	product=protein of unknown function (DUF4142)
Ga0069285_115603	-4.08197	product=flagellar protein FlbT
Ga0069285_111610	-4.08884	product=Peptidase propeptide and YPEB domain-containing protein
Ga0069285_115747	-4.09602	product=flagellar hook-associated protein 1 FlgK
Ga0069285_113373	-4.09843	product=hypothetical protein
Ga0069285_112469	-4.1225	product=translation elongation factor 2 (EF-2/EF-G)
Ga0069285_113353	-4.12352	product=Cell division and transport-associated protein TolQ
Ga0069285_112753	-4.125	product=hypothetical protein
Ga0069285_112175	-4.13348	product=hypothetical protein
Ga0069285_11464	-4.16667	product=hypothetical protein
Ga0069285_11232	-4.2	product=hypothetical protein
Ga0069285_112899	-4.27925	product=hypothetical protein
Ga0069285_11233	-4.30603	product=hypothetical protein
Ga0069285_112381	-4.33333	product=hypothetical protein
Ga0069285_112468	-4.35865	product=small subunit ribosomal protein S7
Ga0069285_111583	-4.5	product=hypothetical protein
Ga0069285_112780	-4.5	product=hypothetical protein
Ga0069285_114966	-4.5	product=succinoglycan biosynthesis protein ExoU
Ga0069285_111998	-4.5	product=hypothetical protein
Ga0069285_11491	-4.55769	product=Reductase C-terminal
Ga0069285_113352	-4.66728	product=hypothetical protein
Ga0069285_112821	-4.72202	product=respiratory nitrate reductase chaperone NarJ
Ga0069285_113515	-4.83333	product=Acetyl esterase/lipase
Ga0069285_111191	-4.875	product=cytochrome c oxidase subunit 4
Ga0069285_112822	-4.94502	product=respiratory nitrate reductase beta subunit
Ga0069285_113354	-5.10044	product=biopolymer transport protein TolR
Ga0069285_11467	-5.16667	product=hypothetical protein
Ga0069285_11455	-5.25	product=DNA polymerase V
Ga0069285_114596	-5.41395	product=transcriptional regulator, MucR family
Ga0069285_115293	-5.62273	product=Mn-containing catalase (includes spore coat protein CotJC)
Ga0069285_114916	-5.75	product=Protein of unknown function, DUF485
Ga0069285_114162	-5.76065	product=Threonine dehydrogenase
Ga0069285_114042	-6.5	product=hypothetical protein
Ga0069285_114142	-7.5	product=putative phosphonate metabolism protein
Ga0069285_112033	-9.23651	product=Ferritin-like metal-binding protein YciE
Ga0069285_112186	-12	product=diguanylate cyclase (GGDEF) domain-containing protein
Ga0069285_112839	#DIV/0!	product=hypothetical protein

## Sheet: MorR
sampleA	MorR vs WT	Product name
Ga0069285_113654	0.459052	product=transcriptional regulator, MucR family
Ga0069285_112016	15	product=hypothetical protein
Ga0069285_114220	13	product=NAD-dependent deacetylase
Ga0069285_115328	11.8889	product=Protein of unknown function (DUF2793)
Ga0069285_114267	11.6667	product=6,7-dimethyl-8-ribityllumazine synthase
Ga0069285_115255	11.5	product=hypothetical protein
Ga0069285_11301	11	product=hypothetical protein
Ga0069285_112804	10.6667	product=transposase
Ga0069285_111868	10	product=phage shock protein A (PspA) family protein
Ga0069285_111638	9.5	product=hypothetical protein
Ga0069285_111041	7.61446	product=hypothetical protein
Ga0069285_111305	7.53333	product=protein of unknown function (DUF4926)
Ga0069285_112836	7.33333	product=hypothetical protein
Ga0069285_115723	7.25	product=iron complex transport system ATP-binding protein
Ga0069285_115199	7	product=Predicted metal-dependent hydrolase, TIM-barrel fold
Ga0069285_11563	6.98113	product=hypothetical protein
Ga0069285_111016	6.875	product=transcriptional regulator, MarR family
Ga0069285_111804	6.41667	product=precorrin-6A synthase (deacetylating)
Ga0069285_115857	6.3598	product=Uncharacterized conserved protein YidB, DUF937 family
Ga0069285_114573	6.2	product=hypothetical protein
Ga0069285_11655	6.16667	product=formate dehydrogenase F4B subunit
Ga0069285_114758	6.07692	product=hypothetical protein
Ga0069285_11165	6	product=protein of unknown function (DUF4164)
Ga0069285_11668	5.83721	product=hypothetical protein
Ga0069285_111091	5.83333	product=Protein of unknown function (DUF2892)
Ga0069285_112145	5.66667	product=hypothetical protein
Ga0069285_112051	5.66364	product=hypothetical protein
Ga0069285_112340	5.63636	product=Uncharacterized conserved protein YjbJ, UPF0337 family
Ga0069285_115000	5.5	product=tRNA (cytidine/uridine-2'-O-)-methyltransferase
Ga0069285_112839	5.5	product=hypothetical protein
Ga0069285_114738	5.5	product=hypothetical protein
Ga0069285_114390	5.5	product=hypothetical protein
Ga0069285_113823	5.38462	product=AraC family transcriptional regulator, regulatory protein of adaptative response / methylated-DNA-[protein]-cysteine methyltransferase
Ga0069285_114763	5.36364	product=cytochrome b561
Ga0069285_113822	5.33333	product=hypothetical protein
Ga0069285_115692	5.18182	product=hypothetical protein
Ga0069285_114963	5.16667	product=hypothetical protein
Ga0069285_112456	5.08571	product=large subunit ribosomal protein L18
Ga0069285_112027	5.07895	product=orotidine-5'-phosphate decarboxylase
Ga0069285_114570	5	product=(S)-sulfolactate dehydrogenase
Ga0069285_112168	5	product=hypothetical protein
Ga0069285_111035	4.94444	product=RNA polymerase, sigma subunit, ECF family
Ga0069285_111634	4.9	product=hypothetical protein
Ga0069285_115252	4.88889	product=hypothetical protein
Ga0069285_114459	4.8806	product=hypothetical protein
Ga0069285_115774	4.83333	product=Trypsin
Ga0069285_112180	4.75	product=hypothetical protein
Ga0069285_111232	4.75	product=hypothetical protein
Ga0069285_114810	4.74286	product=acetyl-CoA C-acetyltransferase
Ga0069285_111737	4.71429	product=hypothetical protein
Ga0069285_111182	4.66667	product=16S rRNA (cytosine967-C5)-methyltransferase
Ga0069285_112156	4.63158	product=Peroxiredoxin
Ga0069285_114142	4.6	product=putative phosphonate metabolism protein
Ga0069285_112583	4.58333	product=PAS fold-containing protein
Ga0069285_114756	4.52542	product=hypothetical protein
Ga0069285_113154	4.5	product=hypothetical protein
Ga0069285_114752	4.5	product=PAS fold-containing protein
Ga0069285_114795	4.5	product=aspartyl/glutamyl-tRNA(Asn/Gln) amidotransferase subunit A
Ga0069285_115321	4.4	product=phage major tail protein, TP901-1 family
Ga0069285_112372	4.4	product=probable phosphoglycerate mutase
Ga0069285_112237	4.38095	product=hypothetical protein
Ga0069285_115460	4.26087	product=hypothetical protein
Ga0069285_114581	4.22222	product=D-methionine transport system permease protein
Ga0069285_114164	4.2	product=Transglycosylase SLT domain-containing protein
Ga0069285_115537	4.2	product=tRNA pseudouridine32 synthase / 23S rRNA pseudouridine746 synthase
Ga0069285_111195	4.17391	product=hypothetical protein
Ga0069285_114400	4.17241	product=hypothetical protein
Ga0069285_111640	4.16667	product=hypothetical protein
Ga0069285_114480	4.15385	product=hypothetical protein
Ga0069285_114334	4.14013	product=hypothetical protein
Ga0069285_112338	4.09655	product=hypothetical protein
Ga0069285_115772	4.08333	product=hypothetical protein
Ga0069285_115399	4.05263	product=hypothetical protein
Ga0069285_112169	4.03468	product=hypothetical protein
Ga0069285_111177	4	product=cob(II)yrinic acid a,c-diamide reductase
Ga0069285_11702	4	product=salicylate hydroxylase
Ga0069285_11708	4	product=hypothetical protein
Ga0069285_115350	4	product=Protein of unknown function (DUF1499)
Ga0069285_114151	3.95	product=hydroxymethylglutaryl-CoA lyase
Ga0069285_11928	3.94737	product=hypothetical protein
Ga0069285_113274	3.94088	product=hypothetical protein
Ga0069285_114838	3.9375	product=plasmid segregation oscillating ATPase ParF
Ga0069285_11579	3.9375	product=cyclase
Ga0069285_112059	3.90977	product=luciferase family oxidoreductase, group 1
Ga0069285_111819	3.875	product=hypothetical protein
Ga0069285_111042	3.86667	product=lipid-A-disaccharide kinase
Ga0069285_112838	3.83333	product=hypothetical protein
Ga0069285_112527	3.83333	product=hypothetical protein
Ga0069285_111866	3.80952	product=hypothetical protein
Ga0069285_112400	3.80412	product=Phosphopantetheine adenylyltransferase
Ga0069285_112883	3.8	product=O-antigen ligase
Ga0069285_11888	3.78495	product=FMN reductase
Ga0069285_115552	3.77778	product=molybdopterin molybdotransferase
Ga0069285_112183	3.77778	product=hypothetical protein
Ga0069285_114634	3.76471	product=shikimate dehydrogenase
Ga0069285_115261	3.76	product=hypothetical protein
Ga0069285_11371	3.75	product=Uncharacterized membrane protein YeaQ/YmgE, transglycosylase-associated protein family
Ga0069285_111224	3.74419	product=hypothetical protein
Ga0069285_111358	3.73684	product=hypothetical protein
Ga0069285_111265	3.72727	product=phosphohistidine phosphatase
Ga0069285_11518	3.71429	product=hypothetical protein
Ga0069285_112312	3.71254	product=HemY protein
Ga0069285_112771	3.69892	product=transcriptional regulator, MerR family
Ga0069285_115228	3.69456	product=hypothetical protein
Ga0069285_111665	3.68421	product=amino acid/amide ABC transporter ATP-binding protein 2, HAAT family
Ga0069285_11958	3.66667	product=hypothetical protein
Ga0069285_114017	3.64286	product=hypothetical protein
Ga0069285_115026	3.63024	product=Uncharacterized conserved protein, NAD-dependent epimerase/dehydratase family
Ga0069285_111303	3.61538	product=NUDIX domain-containing protein
Ga0069285_114336	3.61538	product=Biotin-requiring enzyme
Ga0069285_11841	3.61257	product=ATP synthase F0 subcomplex C subunit
Ga0069285_115449	3.6087	product=Predicted glycosyl transferase
Ga0069285_114209	3.60063	product=Transmembrane transcriptional regulator (anti-sigma factor RsiW)
Ga0069285_115696	3.58333	product=Uncharacterized conserved protein, DUF427 family
Ga0069285_111928	3.58333	product=hypothetical protein
Ga0069285_113128	3.57895	product=Protein of unknown function (DUF1236)
Ga0069285_112808	3.57143	product=hypothetical protein
Ga0069285_111927	3.57143	product=AMP-binding enzyme
Ga0069285_111619	3.56098	product=hypothetical protein
Ga0069285_112252	3.55556	product=hypothetical protein
Ga0069285_113742	3.54688	product=Uncharacterized membrane protein YebE, DUF533 family
Ga0069285_113787	3.52273	product=Predicted transglutaminase-like cysteine proteinase
Ga0069285_11101	3.51196	product=23S rRNA (pseudouridine1915-N3)-methyltransferase
Ga0069285_113987	3.5098	product=TIGR00255 family protein
Ga0069285_114757	3.5	product=Methyltransferase domain-containing protein
Ga0069285_112459	3.49498	product=SSU ribosomal protein S14P
Ga0069285_113124	3.47619	product=XTP/dITP diphosphohydrolase
Ga0069285_111120	3.45455	product=probable H4MPT-linked C1 transfer pathway protein
Ga0069285_115258	3.45455	product=hypothetical protein
Ga0069285_115468	3.45	product=EamA domain-containing membrane protein RarD
Ga0069285_112139	3.43158	product=hypothetical protein
Ga0069285_113821	3.42424	product=hypothetical protein
Ga0069285_11149	3.42105	product=hypothetical protein
Ga0069285_114559	3.41558	product=mxaC protein
Ga0069285_114034	3.41176	product=hypothetical protein
Ga0069285_113461	3.4	product=hypothetical protein
Ga0069285_111728	3.4	product=adenosylcobinamide kinase /adenosylcobinamide-phosphate guanylyltransferase
Ga0069285_114270	3.375	product=hypothetical protein
Ga0069285_114002	3.375	product=hypothetical protein
Ga0069285_115362	3.375	product=hypothetical protein
Ga0069285_113877	3.37321	product=hypothetical protein
Ga0069285_112422	3.36047	product=2-C-methyl-D-erythritol 2,4-cyclodiphosphate synthase
Ga0069285_11620	3.34694	product=2-amino-4-hydroxy-6-hydroxymethyldihydropteridine diphosphokinase
Ga0069285_111869	3.34211	product=transcriptional regulator, TetR family
Ga0069285_115282	3.3187	product=hypothetical protein
Ga0069285_115314	3.29337	product=phage major capsid protein, HK97 family
Ga0069285_114561	3.28767	product=Protein of unknown function DUF58
Ga0069285_113302	3.28659	product=precorrin-8X methylmutase
Ga0069285_115338	3.28409	product=cytochrome c-type biogenesis protein CcmH
Ga0069285_114621	3.27778	product=hypothetical protein
Ga0069285_11645	3.27549	product=chaperonin GroES
Ga0069285_111711	3.27397	product=hypothetical protein
Ga0069285_112538	3.27344	product=hypothetical protein
Ga0069285_111236	3.26623	product=acetylornithine deacetylase
Ga0069285_112378	3.26566	product=peptide-methionine (R)-S-oxide reductase
Ga0069285_111762	3.26415	product=hypothetical protein
Ga0069285_11736	3.26415	product=hypothetical protein
Ga0069285_111299	3.26154	product=pyridoxine kinase
Ga0069285_11758	3.26087	product=1-acyl-sn-glycerol-3-phosphate acyltransferase
Ga0069285_11935	3.25714	product=glutamate racemase
Ga0069285_112551	3.25131	product=NAD+ diphosphatase
Ga0069285_112285	3.25	product=BirA family transcriptional regulator, biotin operon repressor / biotin-[acetyl-CoA-carboxylase] ligase
Ga0069285_111226	3.24935	product=hypothetical protein
Ga0069285_111734	3.2381	product=adenosylcobinamide-phosphate synthase
Ga0069285_11858	3.2375	product=Enoyl-CoA hydratase/carnithine racemase
Ga0069285_11947	3.23413	product=2-alkenal reductase
Ga0069285_111758	3.23077	product=phosphonate transport system ATP-binding protein
Ga0069285_114042	3.23077	product=hypothetical protein
Ga0069285_111826	3.22727	product=23S rRNA (guanosine2251-2'-O)-methyltransferase
Ga0069285_114367	3.22581	product=hypothetical protein
Ga0069285_114130	3.22222	product=alpha-D-ribose 1-methylphosphonate 5-triphosphate synthase subunit PhnL
Ga0069285_111220	3.22222	product=5-(carboxyamino)imidazole ribonucleotide mutase
Ga0069285_111884	3.21849	product=iron (metal) dependent repressor, DtxR family
Ga0069285_115591	3.21739	product=nudix-type nucleoside diphosphatase, YffH/AdpP family
Ga0069285_114305	3.21739	product=hypothetical protein
Ga0069285_115035	3.21739	product=hypothetical protein
Ga0069285_115892	3.21277	product=heme exporter protein A
Ga0069285_115894	3.2	product=SSU ribosomal protein S20P
Ga0069285_112268	3.1875	product=DNA replication and repair protein RecO
Ga0069285_11501	3.18519	product=hypothetical protein
Ga0069285_111208	3.18519	product=transcriptional regulator, BadM/Rrf2 family
Ga0069285_112578	3.17647	product=Glycerophosphoryl diester phosphodiesterase
Ga0069285_112397	3.17624	product=peptidyl-prolyl cis-trans isomerase B (cyclophilin B)
Ga0069285_112498	3.17241	product=hypothetical protein
Ga0069285_115401	3.16667	product=flagellar motor switch protein FliN/FliY
Ga0069285_112662	3.15789	product=Uncharacterized conserved protein, DUF2252 family
Ga0069285_112018	3.15584	product=N6-L-threonylcarbamoyladenine synthase
Ga0069285_111935	3.14815	product=2-dehydro-3-deoxygluconokinase
Ga0069285_115167	3.14706	product=hypothetical protein
Ga0069285_113928	3.14286	product=N-acetylglucosaminyl deacetylase, LmbE family
Ga0069285_1182	3.14286	product=Uncharacterized membrane protein YphA, DoxX/SURF4 family
Ga0069285_111288	3.13333	product=transcriptional regulator, LacI family
Ga0069285_115829	3.13235	product=NAD(P)-dependent dehydrogenase, short-chain alcohol dehydrogenase family
Ga0069285_115506	3.12593	product=8-oxo-dGTP diphosphatase
Ga0069285_11878	3.12538	product=protein of unknown function (DUF4142)
Ga0069285_111872	3.11836	product=membrane fusion protein, multidrug efflux system
Ga0069285_114613	3.11745	product=xanthine dehydrogenase YagS FAD-binding subunit
Ga0069285_115575	3.11111	product=hypothetical protein
Ga0069285_112546	3.10984	product=protein of unknown function (DUF4142)
Ga0069285_113235	3.10753	product=ADP-ribose pyrophosphatase YjhB, NUDIX family
Ga0069285_115592	3.10465	product=N-acetylglucosaminyldiphosphoundecaprenol N-acetyl-beta-D-mannosaminyltransferase
Ga0069285_112707	3.09542	product=integration host factor subunit beta
Ga0069285_114268	3.09412	product=4-carboxymuconolactone decarboxylase
Ga0069285_111736	3.08696	product=Predicted arabinose efflux permease, MFS family
Ga0069285_114232	3.08075	product=hypothetical protein
Ga0069285_114294	3.07692	product=Response regulator receiver domain-containing protein
Ga0069285_112553	3.07667	product=uroporphyrin-III C-methyltransferase / precorrin-2 dehydrogenase / sirohydrochlorin ferrochelatase
Ga0069285_113863	3.07647	product=Glycosyltransferase involved in cell wall bisynthesis
Ga0069285_112669	3.07143	product=hypothetical protein
Ga0069285_112920	3.06589	product=hypothetical protein
Ga0069285_112026	3.0625	product=Uracil-DNA glycosylase
Ga0069285_112028	3.05	product=Uncharacterized conserved protein, DUF1330 family
Ga0069285_114211	3.04201	product=glutathione peroxidase
Ga0069285_114769	3.04167	product=hypothetical protein
Ga0069285_11797	3.036	product=shikimate kinase
Ga0069285_114324	3.03571	product=alcohol dehydrogenase, propanol-preferring
Ga0069285_114318	3.03333	product=hypothetical protein
Ga0069285_112009	3.03226	product=surfeit locus 1 family protein
Ga0069285_113883	3.02469	product=16S rRNA processing protein RimM
Ga0069285_115755	3.02439	product=hypothetical protein
Ga0069285_115285	3.01786	product=pyrroline-5-carboxylate reductase
Ga0069285_114557	3.00671	product=mxaL protein
Ga0069285_112215	3	product=MFS transporter, PPP family, 3-phenylpropionic acid transporter
Ga0069285_114278	3	product=hypothetical protein
Ga0069285_114397	3	product=Anti-sigma-K factor RskA
Ga0069285_115095	3	product=Transposase IS116/IS110/IS902 family protein
Ga0069285_114754	3	product=hypothetical protein
Ga0069285_114697	3	product=hypothetical protein
Ga0069285_111830	3	product=Fucose permease
Ga0069285_115606	3	product=molybdopterin synthase sulfur carrier subunit
Ga0069285_112236	3	product=cobalamin-5'-phosphate synthase
Ga0069285_113145	2.99934	product=electron transfer flavoprotein alpha subunit apoprotein
Ga0069285_113189	2.99606	product=(S)-ureidoglycine aminohydrolase
Ga0069285_113783	2.9898	product=histidinol dehydrogenase
Ga0069285_115866	2.98889	product=hypothetical protein
Ga0069285_11783	2.98333	product=Pimeloyl-ACP methyl ester carboxylesterase
Ga0069285_11614	2.97674	product=hypothetical protein
Ga0069285_11250	2.976	product=Nucleotide-binding universal stress protein, UspA family
Ga0069285_114647	2.97059	product=CrcB protein
Ga0069285_114846	2.97041	product=Putative Zn-dependent protease
Ga0069285_112458	2.95937	product=small subunit ribosomal protein S8
Ga0069285_113697	2.95833	product=hypothetical protein
Ga0069285_115309	2.95349	product=Homeodomain-like domain-containing protein
Ga0069285_111614	2.95238	product=uncharacterized protein
Ga0069285_114668	2.95082	product=hypothetical protein
Ga0069285_114098	2.95	product=23S rRNA (cytidine1920-2'-O)/16S rRNA (cytidine1409-2'-O)-methyltransferase
Ga0069285_115563	2.95	product=5-formyltetrahydrofolate cyclo-ligase
Ga0069285_11948	2.95	product=hypothetical protein
Ga0069285_112455	2.94787	product=small subunit ribosomal protein S5
Ga0069285_111293	2.94309	product=Acetyltransferase (GNAT) family protein
Ga0069285_11821	2.94239	product=cysteine desulfurase
Ga0069285_112192	2.9375	product=DNA-binding transcriptional regulator, MocR family, contains an aminotransferase domain
Ga0069285_112037	2.93636	product=taurine transport system substrate-binding protein
Ga0069285_115450	2.9361	product=Glycosyltransferase, GT2 family
Ga0069285_111633	2.93506	product=WGR domain-containing protein, predicted DNA-binding domain in MolR
Ga0069285_112497	2.93056	product=Broad specificity phosphatase PhoE
Ga0069285_11388	2.91964	product=hypothetical protein
Ga0069285_112450	2.91781	product=hypothetical protein
Ga0069285_111803	2.91667	product=ATP-dependent helicase IRC3
Ga0069285_111651	2.91667	product=hypothetical protein
Ga0069285_112421	2.91304	product=tRNA-U20-dihydrouridine synthase
Ga0069285_114059	2.90845	product=hypothetical protein
Ga0069285_112229	2.90385	product=transcriptional regulator, TetR family
Ga0069285_114105	2.90323	product=NAD(P)-dependent dehydrogenase, short-chain alcohol dehydrogenase family
Ga0069285_114719	2.89583	product=hypothetical protein
Ga0069285_115312	2.8913	product=phage portal protein, HK97 family
Ga0069285_112091	2.89091	product=hypothetical protein
Ga0069285_115525	2.8845	product=glutathione S-transferase
Ga0069285_115768	2.87619	product=Methyltransferase domain-containing protein
Ga0069285_113357	2.875	product=Uncharacterized conserved protein, DUF4415 family
Ga0069285_111390	2.86667	product=maleate isomerase
Ga0069285_111034	2.85714	product=hypothetical protein
Ga0069285_114725	2.8551	product=two-component system, response regulator RegA
Ga0069285_113315	2.85057	product=zinc/manganese transport system ATP-binding protein
Ga0069285_114607	2.84416	product=hypothetical protein
Ga0069285_115027	2.84375	product=L-alanine-DL-glutamate epimerase
Ga0069285_11578	2.84225	product=1-(5-phosphoribosyl)-5-[(5-phosphoribosylamino)methylideneamino] imidazole-4-carboxamide isomerase
Ga0069285_11648	2.84091	product=putative phosphoesterase
Ga0069285_112765	2.83673	product=hypothetical protein
Ga0069285_11955	2.83673	product=phosphopantothenoylcysteine decarboxylase / phosphopantothenate--cysteine ligase
Ga0069285_113943	2.83333	product=DNA repair photolyase
Ga0069285_115021	2.83333	product=methyl-accepting chemotaxis sensory transducer
Ga0069285_114717	2.83333	product=Glycosyltransferase involved in cell wall bisynthesis
Ga0069285_112844	2.83333	product=hypothetical protein
Ga0069285_115318	2.83333	product=phage conserved hypothetical protein, phiE125 gp8 family
Ga0069285_115579	2.83188	product=hypothetical protein
Ga0069285_112094	2.82759	product=NADPH-dependent 2,4-dienoyl-CoA reductase, sulfur reductase
Ga0069285_115818	2.82734	product=3-phosphoshikimate 1-carboxyvinyltransferase
Ga0069285_113864	2.82618	product=Sugar phosphate isomerase/epimerase
Ga0069285_114796	2.82374	product=hypothetical protein
Ga0069285_113658	2.82353	product=Uncharacterized conserved protein, tellurite resistance protein B (TerB) family
Ga0069285_115483	2.81818	product=Asp/Glu/hydantoin racemase
Ga0069285_11839	2.81385	product=F-type H+-transporting ATPase subunit b
Ga0069285_113351	2.80984	product=hypothetical protein
Ga0069285_112319	2.80952	product=protein TonB
Ga0069285_11644	2.80121	product=chaperonin GroEL
Ga0069285_114693	2.8	product=tRNA(Ile)-lysidine synthase
Ga0069285_111817	2.79487	product=Acetyl esterase/lipase
Ga0069285_115339	2.79482	product=cytochrome c-type biogenesis protein CcmE
Ga0069285_113355	2.79397	product=protein TonB
Ga0069285_11564	2.79195	product=Di- and tricarboxylate transporter
Ga0069285_111480	2.78571	product=exodeoxyribonuclease VII large subunit
Ga0069285_113699	2.78571	product=hypothetical protein
Ga0069285_115741	2.78553	product=Uncharacterized conserved protein, DUF1501 family
Ga0069285_11763	2.78261	product=Protein of unknown function (DUF2934)
Ga0069285_115614	2.78261	product=hypothetical protein
Ga0069285_115227	2.77921	product=AraC-type DNA-binding protein
Ga0069285_115367	2.77778	product=3-oxoacyl-[acyl-carrier-protein] synthase II
Ga0069285_111113	2.77241	product=Enamine deaminase RidA, house cleaning of reactive enamine intermediates, YjgF/YER057c/UK114 family
Ga0069285_113895	2.77224	product=phosphoserine aminotransferase apoenzyme
Ga0069285_112570	2.7619	product=ApaG protein
Ga0069285_115383	2.7619	product=Uncharacterized conserved protein, DUF2141 family
Ga0069285_11887	2.75758	product=Predicted nicotinamide N-methyase
Ga0069285_113250	2.75472	product=hypothetical protein
Ga0069285_11828	2.75	product=hypothetical protein
Ga0069285_1155	2.75	product=2-keto-3-deoxy-phosphogalactonate aldolase
Ga0069285_114636	2.75	product=septum formation protein
Ga0069285_111593	2.75	product=sulfonate transport system ATP-binding protein
Ga0069285_114623	2.74755	product=hypothetical protein
Ga0069285_114005	2.74599	product=hypothetical protein
Ga0069285_112930	2.74242	product=Protein of unknown function (DUF3253)
Ga0069285_112475	2.73889	product=LSU ribosomal protein L2P
Ga0069285_114748	2.73828	product=hypothetical protein
Ga0069285_111537	2.73469	product=hypothetical protein
Ga0069285_112235	2.73451	product=nicotinate-nucleotide-dimethylbenzimidazole phosphoribosyltransferase
Ga0069285_111751	2.73333	product=Predicted dehydrogenase
Ga0069285_112362	2.72727	product=DNA-binding transcriptional regulator, GntR family
Ga0069285_112160	2.72727	product=[acyl-carrier-protein] S-malonyltransferase
Ga0069285_112446	2.72681	product=Glyoxylase, beta-lactamase superfamily II
Ga0069285_113689	2.72549	product=hypothetical protein
Ga0069285_111703	2.72549	product=hypothetical protein
Ga0069285_114703	2.72414	product=diguanylate cyclase (GGDEF) domain-containing protein
Ga0069285_112024	2.72243	product=isoquinoline 1-oxidoreductase, alpha subunit
Ga0069285_111122	2.72222	product=hypothetical protein
Ga0069285_115765	2.72222	product=D-amino-acid dehydrogenase
Ga0069285_113296	2.71893	product=cobalt transporter subunit CbtB
Ga0069285_113332	2.71642	product=DNA replication and repair protein RecR
Ga0069285_112393	2.71429	product=molybdopterin-guanine dinucleotide biosynthesis protein A
Ga0069285_114450	2.71429	product=haloacid dehalogenase superfamily, subfamily IA, variant 3 with third motif having DD or ED
Ga0069285_112435	2.71429	product=hypothetical protein
Ga0069285_111643	2.70886	product=hypothetical protein
Ga0069285_113513	2.70833	product=transcriptional regulator, MarR family
Ga0069285_112548	2.70732	product=Universal stress protein family protein
Ga0069285_112311	2.70408	product=hypothetical protein
Ga0069285_111916	2.70213	product=hypothetical protein
Ga0069285_115108	2.7	product=transposase
Ga0069285_111591	2.7	product=sulfonate transport system substrate-binding protein
Ga0069285_11164	2.69715	product=glyceraldehyde 3-phosphate dehydrogenase
Ga0069285_114036	2.69687	product=histidine triad (HIT) family protein
Ga0069285_112542	2.69492	product=citrate lyase subunit beta / citryl-CoA lyase
Ga0069285_114765	2.69375	product=phosphinothricin acetyltransferase
Ga0069285_115498	2.69231	product=D-glucarate dehydratase
Ga0069285_11582	2.69231	product=DNA processing protein
Ga0069285_112436	2.69231	product=purine-binding chemotaxis protein CheW
Ga0069285_112665	2.68966	product=poly(R)-hydroxyalkanoic acid synthase, class III, PhaE subunit
Ga0069285_115531	2.6875	product=2-haloacid dehalogenase
Ga0069285_111477	2.6875	product=flagellin N-terminal helical region
Ga0069285_114215	2.68668	product=isoquinoline 1-oxidoreductase, alpha subunit
Ga0069285_114062	2.68421	product=Predicted transglutaminase-like cysteine proteinase
Ga0069285_113188	2.68421	product=ureidoglycolate lyase
Ga0069285_115208	2.68421	product=transcriptional regulator, MucR family
Ga0069285_113068	2.68421	product=Uncharacterized conserved protein GlcG, DUF336 family
Ga0069285_11890	2.6791	product=Protease inhibitor Inh
Ga0069285_113997	2.67857	product=hypothetical protein
Ga0069285_111833	2.67143	product=serine protease, S1-C subfamily, contains C-terminal PDZ domain
Ga0069285_111024	2.67045	product=sodium/proton antiporter, CPA1 family
Ga0069285_111544	2.66667	product=DNA-binding transcriptional regulator, LysR family
Ga0069285_11373	2.66667	product=hypothetical protein
Ga0069285_113644	2.66667	product=septum site-determining protein MinC
Ga0069285_112490	2.66667	product=hypothetical protein
Ga0069285_114526	2.66667	product=hypothetical protein
Ga0069285_111253	2.66148	product=sulfate transport system ATP-binding protein
Ga0069285_112019	2.65385	product=Protein N-acetyltransferase, RimJ/RimL family
Ga0069285_112066	2.65376	product=hypothetical protein
Ga0069285_114365	2.65306	product=3'(2'),5'-bisphosphate nucleotidase
Ga0069285_115388	2.65217	product=Calcineurin-like phosphoesterase superfamily domain-containing protein
Ga0069285_115011	2.65041	product=NifU homolog involved in Fe-S cluster formation
Ga0069285_113356	2.64885	product=hypothetical protein
Ga0069285_112670	2.64791	product=RND family efflux transporter, MFP subunit
Ga0069285_115280	2.64	product=hypothetical protein
Ga0069285_111876	2.63636	product=Acetoin utilization deacetylase AcuC
Ga0069285_111929	2.63158	product=2-octaprenyl-6-methoxyphenol hydroxylase
Ga0069285_115442	2.62745	product=cystathionine gamma-synthase
Ga0069285_113661	2.62696	product=two component transcriptional regulator, LuxR family
Ga0069285_112449	2.62671	product=hypothetical protein
Ga0069285_11759	2.625	product=ribosomal-protein-alanine N-acetyltransferase
Ga0069285_111376	2.625	product=hypothetical protein
Ga0069285_113884	2.62349	product=SSU ribosomal protein S16P
Ga0069285_115611	2.6203	product=hypothetical protein
Ga0069285_111465	2.61538	product=HTH-like domain-containing protein
Ga0069285_115310	2.61538	product=Large terminase phage packaging protein
Ga0069285_113361	2.61489	product=Aldo/keto reductase
Ga0069285_113034	2.61292	product=peroxiredoxin, Ohr subfamily
Ga0069285_112339	2.61261	product=Uncharacterized conserved protein YjbJ, UPF0337 family
Ga0069285_112885	2.61111	product=ribose-5-phosphate isomerase
Ga0069285_115225	2.60714	product=DNA-binding transcriptional regulator, LysR family
Ga0069285_114160	2.60606	product=Reductase C-terminal
Ga0069285_11494	2.60317	product=AraC-type DNA-binding protein
Ga0069285_113946	2.60302	product=molybdenum cofactor biosynthesis protein B
Ga0069285_114391	2.6	product=selenocysteine-specific elongation factor
Ga0069285_11517	2.6	product=hypothetical protein
Ga0069285_111059	2.6	product=nitrile hydratase accessory protein
Ga0069285_114836	2.6	product=PAS domain S-box-containing protein
Ga0069285_11498	2.59259	product=Predicted ester cyclase
Ga0069285_115784	2.58333	product=CBS domain-containing membrane protein
Ga0069285_111316	2.58331	product=small subunit ribosomal protein S9
Ga0069285_111793	2.58276	product=4-hydroxy-tetrahydrodipicolinate synthase
Ga0069285_114535	2.58	product=Acyl dehydratase
Ga0069285_114681	2.57593	product=protein of unknown function (DUF4112)
Ga0069285_111656	2.57589	product=NADPH:quinone reductase
Ga0069285_111611	2.57239	product=xanthine dehydrogenase YagR molybdenum-binding subunit
Ga0069285_115311	2.57143	product=hypothetical protein
Ga0069285_115750	2.57143	product=hypothetical protein
Ga0069285_111566	2.57143	product=Sigma-70 factor, region 1.1
Ga0069285_113600	2.5689	product=NAD(P)-dependent dehydrogenase, short-chain alcohol dehydrogenase family
Ga0069285_112342	2.56391	product=Uncharacterized conserved protein YidB, DUF937 family
Ga0069285_11252	2.55882	product=hypothetical protein
Ga0069285_113298	2.55809	product=Predicted metal-binding protein
Ga0069285_11553	2.55738	product=hypothetical protein
Ga0069285_111730	2.55645	product=adenosylcobyric acid synthase (glutamine-hydrolysing)
Ga0069285_112032	2.55195	product=Nicotinamidase-related amidase
Ga0069285_115633	2.55157	product=hypothetical protein
Ga0069285_114597	2.54737	product=PAS fold-containing protein
Ga0069285_112386	2.54513	product=myo-inositol-1(or 4)-monophosphatase
Ga0069285_114739	2.54206	product=peptide/nickel transport system ATP-binding protein
Ga0069285_114368	2.54167	product=hypothetical protein
Ga0069285_113246	2.54054	product=uncharacterized oxidoreductase
Ga0069285_114753	2.54015	product=N-carbamoyl-L-amino-acid hydrolase
Ga0069285_111207	2.53521	product=Ubiquinone/menaquinone biosynthesis C-methylase UbiE
Ga0069285_111467	2.53333	product=Transposase IS116/IS110/IS902 family protein
Ga0069285_115393	2.53247	product=hypothetical protein
Ga0069285_112619	2.52778	product=UDP-N-acetylmuramoylalanyl-D-glutamate--2,6-diaminopimelate ligase
Ga0069285_114874	2.52727	product=protein of unknown function (DUF4169)
Ga0069285_114630	2.52713	product=esterase, PHB depolymerase family
Ga0069285_114895	2.5261	product=PAS domain S-box-containing protein
Ga0069285_113007	2.51515	product=carotenoid 1,2-hydratase
Ga0069285_11954	2.51064	product=Methyl-accepting chemotaxis protein
Ga0069285_111901	2.50704	product=ATP diphosphatase
Ga0069285_111657	2.50146	product=D-3-phosphoglycerate dehydrogenase
Ga0069285_111961	2.5	product=flagellar basal-body rod protein FlgC
Ga0069285_113989	2.5	product=transporter family-2 protein
Ga0069285_114966	2.5	product=succinoglycan biosynthesis protein ExoU
Ga0069285_112539	2.5	product=Uncharacterized OsmC-related protein
Ga0069285_114182	2.5	product=Cupin domain protein
Ga0069285_112702	2.49793	product=1-acyl-sn-glycerol-3-phosphate acyltransferase
Ga0069285_111311	2.49669	product=hypothetical protein
Ga0069285_111825	2.4963	product=RepA protein
Ga0069285_11372	2.49462	product=hypothetical protein
Ga0069285_115697	2.49231	product=trehalose 6-phosphatase
Ga0069285_112360	2.48649	product=NADP-dependent aldehyde dehydrogenase
Ga0069285_11927	2.48485	product=Signal transduction histidine kinase
Ga0069285_112819	2.48416	product=peptidyl-prolyl cis-trans isomerase C
Ga0069285_111275	2.48193	product=hypothetical protein
Ga0069285_11861	2.48	product=Uracil-DNA glycosylase
Ga0069285_115880	2.47541	product=hypothetical protein
Ga0069285_112965	2.47351	product=RND family efflux transporter, MFP subunit
Ga0069285_11132	2.47254	product=Tetratricopeptide repeat-containing protein
Ga0069285_112812	2.47194	product=Response regulator receiver domain-containing protein
Ga0069285_112126	2.47059	product=transcriptional regulator, LysR family
Ga0069285_114508	2.46995	product=DNA polymerase III, delta subunit
Ga0069285_114494	2.46853	product=beta-lactamase class A
Ga0069285_114163	2.46667	product=Putative SOS response-associated peptidase YedK
Ga0069285_115510	2.46667	product=hypothetical protein
Ga0069285_11782	2.46089	product=Choline dehydrogenase
Ga0069285_115019	2.45933	product=glycolate oxidase FAD binding subunit
Ga0069285_112683	2.4564	product=glutamate carboxypeptidase
Ga0069285_112717	2.45455	product=hypothetical protein
Ga0069285_111213	2.45455	product=nitronate monooxygenase
Ga0069285_112494	2.44737	product=DNA replication and repair protein RecF
Ga0069285_112176	2.44444	product=hypothetical protein
Ga0069285_113791	2.44343	product=MFS transporter, DHA2 family, multidrug resistance protein
Ga0069285_112479	2.4426	product=large subunit ribosomal protein L16
Ga0069285_111189	2.44187	product=RNA polymerase sigma factor, sigma-70 family
Ga0069285_112470	2.44035	product=translation elongation factor 1A (EF-1A/EF-Tu)
Ga0069285_114356	2.43828	product=L-asparaginase
Ga0069285_11251	2.43333	product=Cytochrome c
Ga0069285_115476	2.42991	product=NAD(P)H-hydrate epimerase
Ga0069285_11174	2.42857	product=phosphoribosyl-dephospho-CoA transferase
Ga0069285_111706	2.42857	product=DNA-binding transcriptional regulator, FrmR family
Ga0069285_113271	2.42857	product=HPr Serine kinase C-terminal domain-containing protein
Ga0069285_115810	2.42857	product=hypothetical protein
Ga0069285_11440	2.42647	product=FecR family protein
Ga0069285_115884	2.42466	product=Protein of unknown function (DUF3429)
Ga0069285_114879	2.42424	product=hypothetical protein
Ga0069285_111783	2.42215	product=Do/DeqQ family serine protease
Ga0069285_111225	2.4212	product=esterase, PHB depolymerase family
Ga0069285_114746	2.42105	product=Protein of unknown function (DUF2891)
Ga0069285_113092	2.42077	product=transcriptional regulator, GntR family
Ga0069285_11891	2.42029	product=Lactate dehydrogenase
Ga0069285_114944	2.41895	product=phosphoglycerate mutase
Ga0069285_114881	2.41558	product=dihydrofolate reductase
Ga0069285_112453	2.4148	product=LSU ribosomal protein L15P
Ga0069285_112673	2.41479	product=MarR family transcriptional regulator, transcriptional regulator for hemolysin
Ga0069285_113479	2.41176	product=hypothetical protein
Ga0069285_114490	2.41176	product=hypothetical protein
Ga0069285_115233	2.41176	product=hypothetical protein
Ga0069285_111248	2.41098	product=hypothetical protein
Ga0069285_113899	2.40816	product=2-octaprenyl-6-methoxyphenol hydroxylase
Ga0069285_114538	2.40625	product=hypothetical protein
Ga0069285_111527	2.40625	product=phosphonate transport system ATP-binding protein
Ga0069285_11496	2.4	product=transcriptional regulator, LysR family
Ga0069285_115243	2.4	product=osmoprotectant transport system permease protein
Ga0069285_112991	2.39583	product=hypothetical protein
Ga0069285_115831	2.39394	product=Cellulose biosynthesis protein BcsS
Ga0069285_111621	2.39286	product=Calcineurin-like phosphoesterase superfamily protein
Ga0069285_113859	2.39	product=two-component system, OmpR family, phosphate regulon sensor histidine kinase PhoR
Ga0069285_111137	2.38971	product=hypothetical protein
Ga0069285_111740	2.38629	product=Membrane-anchored ribosome-binding protein, inhibits growth in stationary phase, ElaB/YqjD/DUF883 family
Ga0069285_11612	2.38571	product=Glycosyltransferase, GT2 family
Ga0069285_114520	2.38571	product=amino acid ABC transporter substrate-binding protein, PAAT family
Ga0069285_111991	2.38462	product=aspartyl-tRNA(Asn)/glutamyl-tRNA(Gln) amidotransferase subunit A
Ga0069285_113405	2.38462	product=hypothetical protein
Ga0069285_111914	2.38281	product=NADPH2:quinone reductase
Ga0069285_111639	2.3822	product=transcriptional regulator, AraC family
Ga0069285_114493	2.37778	product=tRNA modification GTPase
Ga0069285_11840	2.37563	product=F-type H+-transporting ATPase subunit b
Ga0069285_11172	2.375	product=malonate decarboxylase beta subunit
Ga0069285_113735	2.37383	product=xanthine dehydrogenase accessory factor
Ga0069285_111837	2.37143	product=N-carbamoyl-L-amino-acid hydrolase
Ga0069285_112164	2.37079	product=protein of unknown function (DUF937)
Ga0069285_114158	2.36842	product=UDP:flavonoid glycosyltransferase YjiC, YdhE family
Ga0069285_111707	2.36735	product=nickel/cobalt exporter
Ga0069285_112036	2.3668	product=taurine transport system ATP-binding protein
Ga0069285_11140	2.36585	product=[protein release factor]-glutamine N5-methyltransferase
Ga0069285_11171	2.36364	product=malonate decarboxylase delta subunit
Ga0069285_113887	2.36364	product=hypothetical protein
Ga0069285_112371	2.36355	product=transcriptional regulator, ArsR family
Ga0069285_113760	2.36069	product=Glycosyltransferase, GT2 family
Ga0069285_111219	2.35622	product=5-(carboxyamino)imidazole ribonucleotide synthase
Ga0069285_111018	2.35567	product=adenosylmethionine-8-amino-7-oxononanoate aminotransferase
Ga0069285_111473	2.35484	product=Phage integrase family protein
Ga0069285_113958	2.35315	product=secondary thiamine-phosphate synthase enzyme
Ga0069285_11658	2.35	product=Uncharacterized conserved protein, DUF952 family
Ga0069285_111581	2.34889	product=transcriptional regulator, GntR family
Ga0069285_115038	2.34657	product=transcriptional regulator, MucR family
Ga0069285_112682	2.34483	product=Beta-lactamase
Ga0069285_112634	2.34483	product=dTDP-4-dehydrorhamnose reductase
Ga0069285_113290	2.34454	product=preprotein translocase subunit SecG
Ga0069285_111729	2.3445	product=cob(I)alamin adenosyltransferase
Ga0069285_11945	2.33784	product=DnaJ domain-containing protein
Ga0069285_114300	2.33691	product=Nucleotide-binding universal stress protein, UspA family
Ga0069285_111227	2.3353	product=2,4-dienoyl-CoA reductase
Ga0069285_11952	2.33498	product=hypothetical protein
Ga0069285_112096	2.33333	product=putative glutamine amidotransferase
Ga0069285_113539	2.33333	product=hypothetical protein
Ga0069285_111695	2.33333	product=hypothetical protein
Ga0069285_11784	2.33333	product=Acetyltransferase (GNAT) family protein
Ga0069285_112830	2.33333	product=hypothetical protein
Ga0069285_114985	2.33286	product=aminobenzoyl-glutamate utilization protein B
Ga0069285_115827	2.33012	product=Protein of unknown function (DUF1236)
Ga0069285_115189	2.32967	product=cytosine deaminase
Ga0069285_11576	2.32927	product=Protein of unknown function (DUF2628)
Ga0069285_112895	2.32916	product=cytochrome c oxidase assembly protein subunit 15
Ga0069285_11111	2.32692	product=hypothetical protein
Ga0069285_112806	2.325	product=uncharacterized protein involved in response to NO
Ga0069285_11860	2.32378	product=hypothetical protein
Ga0069285_114110	2.32281	product=transcriptional regulator, LysR family
Ga0069285_111632	2.32218	product=WGR domain-containing protein, predicted DNA-binding domain in MolR
Ga0069285_112159	2.32181	product=DNA-directed RNA polymerase subunit omega
Ga0069285_114107	2.32166	product=Acyl-CoA dehydrogenase
Ga0069285_113353	2.32084	product=Cell division and transport-associated protein TolQ
Ga0069285_112213	2.31818	product=hypothetical protein
Ga0069285_114767	2.31818	product=D-3-phosphoglycerate dehydrogenase
Ga0069285_111904	2.31812	product=Ferritin-like metal-binding protein YciE
Ga0069285_111057	2.31713	product=nitrile hydratase
Ga0069285_114205	2.31667	product=thymidine phosphorylase
Ga0069285_112303	2.31515	product=DNA-binding transcriptional regulator, MocR family, contains an aminotransferase domain
Ga0069285_1134	2.31461	product=hypothetical protein
Ga0069285_115275	2.3125	product=phospholipase/carboxylesterase
Ga0069285_113845	2.31092	product=NUDIX domain-containing protein
Ga0069285_114926	2.31034	product=Uncharacterized OsmC-related protein
Ga0069285_114189	2.31011	product=Short-chain dehydrogenase
Ga0069285_113806	2.30952	product=NADPH2:quinone reductase
Ga0069285_113675	2.30952	product=hydroxypyruvate isomerase
Ga0069285_113794	2.30769	product=Protein of unknown function (DUF2721)
Ga0069285_112020	2.30769	product=glycerol-3-phosphate dehydrogenase (NAD(P)+)
Ga0069285_11110	2.30719	product=LSU ribosomal protein L21P
Ga0069285_113277	2.30612	product=Cytochrome c553
Ga0069285_115370	2.30556	product=hypothetical protein
Ga0069285_111815	2.30488	product=acetylornithine deacetylase
Ga0069285_114457	2.30405	product=Predicted Fe2+/Mn2+ transporter, VIT1/CCC1 family
Ga0069285_11240	2.30303	product=hypothetical protein
Ga0069285_115495	2.3	product=transcriptional regulator, LysR family
Ga0069285_111396	2.3	product=aspartyl-tRNA(Asn)/glutamyl-tRNA(Gln) amidotransferase subunit A
Ga0069285_112182	2.3	product=hypothetical protein
Ga0069285_114120	2.29953	product=large subunit ribosomal protein L1
Ga0069285_114835	2.29834	product=methyl-accepting chemotaxis protein
Ga0069285_111913	2.29747	product=nicotinamidase/pyrazinamidase
Ga0069285_113986	2.29605	product=PAS fold-containing protein
Ga0069285_115284	2.29585	product=hypothetical protein
Ga0069285_111947	2.29412	product=hook-length control protein FliK
Ga0069285_115613	2.29412	product=conserved hypothetical protein
Ga0069285_115371	2.29358	product=Ribosomal protein S18 acetylase RimI
Ga0069285_111178	2.29338	product=L,D-transpeptidase catalytic domain
Ga0069285_11128	2.29292	product=glycerate 2-kinase
Ga0069285_114113	2.28889	product=hypothetical protein
Ga0069285_112212	2.28879	product=Apolipoprotein A1/A4/E domain-containing protein
Ga0069285_113122	2.28514	product=amino acid/amide ABC transporter substrate-binding protein, HAAT family
Ga0069285_113292	2.28387	product=DNA polymerase III, chi subunit
Ga0069285_112613	2.28358	product=UDP-N-acetylglucosamine-N-acetylmuramylpentapeptide N-acetylglucosamine transferase
Ga0069285_111164	2.28205	product=phosphoribosyl-ATP pyrophosphatase
Ga0069285_114524	2.28077	product=hypothetical protein
Ga0069285_115373	2.27837	product=divalent cation tolerance protein
Ga0069285_114560	2.27586	product=mxaA protein
Ga0069285_115447	2.27481	product=HlyD family secretion protein
Ga0069285_111131	2.27243	product=putative membrane protein
Ga0069285_115327	2.27197	product=Putative phage tail protein
Ga0069285_114106	2.26966	product=Enoyl-CoA hydratase/carnithine racemase
Ga0069285_115273	2.26866	product=transcriptional regulator, LysR family
Ga0069285_111596	2.26857	product=hypothetical protein
Ga0069285_111229	2.26753	product=hypothetical protein
Ga0069285_114094	2.26722	product=hypothetical protein
Ga0069285_114352	2.2661	product=BON domain-containing protein
Ga0069285_115109	2.26316	product=transposase
Ga0069285_112524	2.26316	product=Protein N-acetyltransferase, RimJ/RimL family
Ga0069285_112147	2.26087	product=Signal transduction histidine kinase
Ga0069285_11657	2.25974	product=dihydroorotate oxidase A
Ga0069285_11879	2.25926	product=Holliday junction DNA helicase subunit RuvB
Ga0069285_11562	2.25885	product=AMP nucleosidase
Ga0069285_115376	2.25874	product=1-acyl-sn-glycerol-3-phosphate acyltransferase
Ga0069285_113663	2.25714	product=hypothetical protein
Ga0069285_115349	2.25654	product=AsmA protein
Ga0069285_114295	2.25488	product=Phasin protein
Ga0069285_113368	2.25397	product=hypothetical protein
Ga0069285_112275	2.25294	product=UDP:flavonoid glycosyltransferase YjiC, YdhE family
Ga0069285_113156	2.25229	product=Glycosyltransferase like family 2
Ga0069285_112186	2.25	product=diguanylate cyclase (GGDEF) domain-containing protein
Ga0069285_11968	2.25	product=Leucine rich repeat-containing protein
Ga0069285_113162	2.25	product=hypothetical protein
Ga0069285_114979	2.25	product=iron complex transport system substrate-binding protein
Ga0069285_111891	2.248	product=amino acid ABC transporter substrate-binding protein, PAAT family
Ga0069285_112239	2.24615	product=tRNA-U16,U17-dihydrouridine synthase
Ga0069285_111933	2.24561	product=hypothetical protein
Ga0069285_115791	2.245	product=zinc resistance-associated protein
Ga0069285_115550	2.24444	product=hypothetical protein
Ga0069285_113964	2.24432	product=BolA protein
Ga0069285_112078	2.24324	product=protein of unknown function (DUF1206)
Ga0069285_111099	2.24	product=Formyl transferase
Ga0069285_112447	2.24	product=SSU ribosomal protein S11P
Ga0069285_114307	2.23758	product=Nucleotide-binding universal stress protein, UspA family
Ga0069285_11747	2.23684	product=LysR family transcriptional regulator, hydrogen peroxide-inducible genes activator
Ga0069285_114143	2.23529	product=ceramide glucosyltransferase
Ga0069285_113970	2.23502	product=large subunit ribosomal protein L28
Ga0069285_112608	2.2327	product=cell division protein FtsA
Ga0069285_112323	2.22892	product=Flp pilus assembly protein TadG
Ga0069285_115291	2.22892	product=Uncharacterized protein involved in outer membrane biogenesis
Ga0069285_115832	2.22222	product=Uncharacterized conserved protein
Ga0069285_113941	2.22222	product=RNase HII
Ga0069285_11741	2.22127	product=EcsC protein family protein
Ga0069285_111610	2.22083	product=Peptidase propeptide and YPEB domain-containing protein
Ga0069285_113865	2.21996	product=ribosomal protein S12 methylthiotransferase accessory factor
Ga0069285_111821	2.21918	product=Sulfate permease, MFS superfamily
Ga0069285_11866	2.21687	product=dethiobiotin synthetase
Ga0069285_112161	2.21378	product=3-oxoacyl-[acyl-carrier-protein] reductase
Ga0069285_114477	2.2116	product=Uncharacterized conserved protein YjbJ, UPF0337 family
Ga0069285_111372	2.21053	product=phosphoheptose isomerase
Ga0069285_114375	2.21053	product=hypothetical protein
Ga0069285_112076	2.20984	product=Endonuclease, Uma2 family (restriction endonuclease fold)
Ga0069285_112090	2.20882	product=long-chain acyl-CoA synthetase
Ga0069285_11983	2.20747	product=2'-5' RNA ligase superfamily protein
Ga0069285_112588	2.20741	product=molybdate transport system permease protein
Ga0069285_113152	2.20539	product=Protein of unknown function (DUF2852)
Ga0069285_114784	2.2029	product=Sugar phosphate permease
Ga0069285_114344	2.20238	product=Flavodoxin
Ga0069285_114067	2.20186	product=Acyl-CoA dehydrogenase
Ga0069285_111474	2.20183	product=transcriptional regulator, AraC family
Ga0069285_115789	2.20094	product=branched-chain amino acid aminotransferase
Ga0069285_112928	2.2	product=Regulator of RNase E activity RraA
Ga0069285_113991	2.2	product=Heme oxygenase
Ga0069285_113796	2.2	product=hypothetical protein
Ga0069285_115511	2.19586	product=transcriptional regulator, BadM/Rrf2 family
Ga0069285_11926	2.19433	product=DNA-binding response regulator, OmpR family, contains REC and winged-helix (wHTH) domain
Ga0069285_112621	2.19403	product=hypothetical protein
Ga0069285_11598	2.19369	product=hypothetical protein
Ga0069285_11306	2.19298	product=hypothetical protein
Ga0069285_115548	2.1875	product=DNA-binding transcriptional regulator, MarR family
Ga0069285_111115	2.1875	product=alkylhydroperoxidase AhpD family core domain-containing protein
Ga0069285_114053	2.1875	product=gluconokinase
Ga0069285_111683	2.18717	product=two component transcriptional regulator, LuxR family
Ga0069285_114860	2.18673	product=Thiol-disulfide isomerase or thioredoxin
Ga0069285_112577	2.18519	product=Enamine deaminase RidA, house cleaning of reactive enamine intermediates, YjgF/YER057c/UK114 family
Ga0069285_115251	2.18333	product=CDP-diacylglycerol pyrophosphatase
Ga0069285_11660	2.1831	product=PAS domain S-box-containing protein
Ga0069285_112517	2.18254	product=Asp-tRNAAsn/Glu-tRNAGln amidotransferase A subunit
Ga0069285_112944	2.18182	product=protein of unknown function (DUF3578)
Ga0069285_112439	2.18137	product=Methyl-accepting chemotaxis protein
Ga0069285_111903	2.18054	product=hypothetical protein
Ga0069285_114608	2.18	product=CYTH domain-containing protein
Ga0069285_115009	2.17972	product=phosphoribosyl-AMP cyclohydrolase
Ga0069285_112077	2.17391	product=hypothetical protein
Ga0069285_114237	2.17391	product=Cupin domain-containing protein
Ga0069285_113999	2.17306	product=ribosome maturation factor RimP
Ga0069285_111141	2.17105	product=adenylate cyclase
Ga0069285_113854	2.16981	product=leucyl aminopeptidase
Ga0069285_111918	2.1682	product=MFS transporter, PAT family, beta-lactamase induction signal transducer AmpG
Ga0069285_11602	2.16795	product=hypothetical protein
Ga0069285_114283	2.1676	product=chloride channel protein, CIC family
Ga0069285_114575	2.16667	product=TRAP-type uncharacterized transport system, substrate-binding protein
Ga0069285_113602	2.16667	product=Ethanolamine ammonia-lyase light chain /Ethanolamine ammonia-lyase heavy chain
Ga0069285_111873	2.16667	product=transcriptional regulator, TetR family
Ga0069285_112072	2.166	product=SS-A/Ro ribonucleoprotein
Ga0069285_11750	2.16216	product=MFS transporter, CP family, cyanate transporter
Ga0069285_115008	2.16129	product=NTE family protein
Ga0069285_115615	2.16021	product=SAM-dependent methyltransferase, MidA family
Ga0069285_115031	2.15789	product=Putative peptidoglycan binding domain-containing protein
Ga0069285_115405	2.15721	product=Protein of unknown function (DUF1153)
Ga0069285_115489	2.15714	product=L-seryl-tRNA(Sec) selenium transferase
Ga0069285_114839	2.15604	product=Acetylornithine deacetylase/Succinyl-diaminopimelate desuccinylase
Ga0069285_114726	2.15543	product=two-component system, sensor histidine kinase RegB
Ga0069285_114786	2.15385	product=DNA-3-methyladenine glycosylase
Ga0069285_11791	2.15385	product=hypothetical protein
Ga0069285_113005	2.15152	product=geranylgeranyl diphosphate synthase, type II
Ga0069285_114614	2.15038	product=xanthine dehydrogenase YagR molybdenum-binding subunit
Ga0069285_112602	2.14943	product=hypothetical protein
Ga0069285_113123	2.14566	product=oxygen-independent coproporphyrinogen-3 oxidase
Ga0069285_115005	2.14489	product=Membrane associated serine protease, rhomboid family
Ga0069285_115196	2.14474	product=hypothetical protein
Ga0069285_11455	2.14286	product=DNA polymerase V
Ga0069285_113630	2.14286	product=hypothetical protein
Ga0069285_112210	2.14286	product=ferredoxin, 2Fe-2S
Ga0069285_11766	2.14286	product=hypothetical protein
Ga0069285_112888	2.14068	product=Aspartate/methionine/tyrosine aminotransferase
Ga0069285_11630	2.14008	product=Signal transduction histidine kinase
Ga0069285_114624	2.13993	product=Protein of unknown function (DUF3829)
Ga0069285_115411	2.13966	product=Signal transduction histidine kinase
Ga0069285_113834	2.13934	product=Predicted arabinose efflux permease, MFS family
Ga0069285_113720	2.13861	product=ribonuclease-3
Ga0069285_111052	2.1376	product=acetolactate synthase-1/2/3 large subunit
Ga0069285_115117	2.13636	product=hypothetical protein
Ga0069285_112627	2.13636	product=hypothetical protein
Ga0069285_114842	2.13515	product=xanthine dehydrogenase YagR molybdenum-binding subunit
Ga0069285_112321	2.13366	product=hypothetical protein
Ga0069285_112368	2.13333	product=Predicted transcriptional regulator
Ga0069285_115547	2.13211	product=octaprenyl-diphosphate synthase
Ga0069285_111266	2.13166	product=lysophospholipase
Ga0069285_111733	2.13075	product=D-3-phosphoglycerate dehydrogenase
Ga0069285_113580	2.13008	product=sulfonate transport system permease protein
Ga0069285_115523	2.12721	product=acetolactate synthase, small subunit
Ga0069285_115385	2.12658	product=tRNA G18 (ribose-2'-O)-methylase SpoU
Ga0069285_114326	2.12584	product=Nucleotide-binding universal stress protein, UspA family
Ga0069285_112637	2.125	product=hypothetical protein
Ga0069285_111242	2.12418	product=Tat proofreading chaperone FdhE
Ga0069285_114618	2.12308	product=Response regulator receiver domain-containing protein
Ga0069285_114783	2.12245	product=transcriptional regulator, LysR family
Ga0069285_11734	2.12048	product=hypothetical protein
Ga0069285_115357	2.11881	product=hypothetical protein
Ga0069285_111629	2.11832	product=hypothetical protein
Ga0069285_114704	2.11765	product=Uncharacterized conserved protein YkwD, contains CAP (CSP/antigen 5/PR1) domain
Ga0069285_113272	2.11731	product=two-component system, OmpR family, sensor histidine kinase ChvG
Ga0069285_115751	2.11712	product=hypothetical protein
Ga0069285_115568	2.11684	product=ATP-binding cassette, subfamily B
Ga0069285_115247	2.11607	product=hypothetical protein
Ga0069285_112451	2.11488	product=Adenylate kinase
Ga0069285_112014	2.11414	product=SSU ribosomal protein S4P
Ga0069285_113982	2.11392	product=membrane-bound lytic murein transglycosylase A
Ga0069285_114513	2.11321	product=Pimeloyl-ACP methyl ester carboxylesterase
Ga0069285_115287	2.11268	product=BMFP domain-containing protein YqiC
Ga0069285_11513	2.11111	product=Glycosyltransferase, GT2 family
Ga0069285_112320	2.11111	product=hypothetical protein
Ga0069285_111589	2.11111	product=FMN reductase
Ga0069285_112048	2.10843	product=sulfite reductase (NADPH) flavoprotein alpha-component
Ga0069285_112295	2.10833	product=NADH dehydrogenase subunit E
Ga0069285_112201	2.10811	product=3-oxoacyl-[acyl-carrier protein] reductase
Ga0069285_113918	2.10646	product=3-deoxy-manno-octulosonate cytidylyltransferase (CMP-KDO synthetase)
Ga0069285_114048	2.10588	product=Predicted protein tyrosine phosphatase
Ga0069285_113342	2.10539	product=phenylalanyl-tRNA synthetase beta subunit
Ga0069285_111712	2.10526	product=RND family efflux transporter, MFP subunit
Ga0069285_11845	2.10487	product=hypothetical protein
Ga0069285_11970	2.1039	product=phosphopentomutase
Ga0069285_111269	2.10275	product=hypothetical protein
Ga0069285_112934	2.10256	product=Uncharacterized conserved protein YtfP, gamma-glutamylcyclotransferase (GGCT)/AIG2-like family
Ga0069285_112351	2.10165	product=transcriptional regulator, TetR family
Ga0069285_114492	2.09924	product=hypothetical protein
Ga0069285_112628	2.09756	product=Acetyltransferase involved in cellulose biosynthesis, CelD/BcsL family
Ga0069285_11676	2.09333	product=hypothetical protein
Ga0069285_11633	2.09185	product=formylmethanofuran-tetrahydromethanopterin formyltransferase /formyltransferase/hydrolase complex subunit D
Ga0069285_114515	2.09091	product=Cyclic nucleotide-binding domain-containing protein
Ga0069285_11717	2.08947	product=ATP synthase F1 subcomplex epsilon subunit
Ga0069285_114499	2.08929	product=cyclic-di-GMP phosphodiesterase, flagellum assembly factor TipF
Ga0069285_111264	2.08918	product=fructose-bisphosphate aldolase
Ga0069285_11917	2.08889	product=hypothetical protein
Ga0069285_114976	2.08696	product=hemoglobin/transferrin/lactoferrin receptor protein
Ga0069285_112534	2.08537	product=phytoene synthase
Ga0069285_112095	2.08451	product=Ferredoxin
Ga0069285_111923	2.08451	product=cyclohexyl-isocyanide hydratase
Ga0069285_113687	2.08434	product=hypothetical protein
Ga0069285_114266	2.08386	product=NusB antitermination factor
Ga0069285_112586	2.08333	product=molybdate transport system ATP-binding protein
Ga0069285_113609	2.08019	product=Polysaccharide deacetylase
Ga0069285_112099	2.08	product=magnesium chelatase subunit D
Ga0069285_114435	2.07895	product=cold-shock DNA-binding protein family
Ga0069285_119	2.07874	product=DNA polymerase-3 subunit epsilon
Ga0069285_11419	2.07821	product=DNA-binding transcriptional regulator, LysR family
Ga0069285_113336	2.0782	product=succinyldiaminopimelate desuccinylase
Ga0069285_111519	2.07812	product=hypothetical protein
Ga0069285_115540	2.07812	product=cytochrome c biogenesis protein CcmG, thiol:disulfide interchange protein DsbE
Ga0069285_11163	2.07801	product=hypothetical protein
Ga0069285_114945	2.07692	product=succinoglycan biosynthesis protein ExoA
Ga0069285_11162	2.07686	product=phosphoglycerate kinase
Ga0069285_111531	2.07655	product=selenophosphate synthase
Ga0069285_112899	2.07606	product=hypothetical protein
Ga0069285_114242	2.075	product=diaminohydroxyphosphoribosylaminopyrimidine deaminase
Ga0069285_11588	2.07453	product=hypothetical protein
Ga0069285_111646	2.07353	product=Protein of unknown function (DUF2721)
Ga0069285_113835	2.07315	product=glutathione S-transferase
Ga0069285_115340	2.07304	product=cytochrome c-type biogenesis protein CcmF
Ga0069285_114658	2.06977	product=putative Mg2+ transporter-C (MgtC) family protein
Ga0069285_114329	2.06899	product=Protein required for attachment to host cells
Ga0069285_111635	2.06841	product=AAA domain (dynein-related subfamily)
Ga0069285_111389	2.06829	product=transcriptional regulator, GntR family
Ga0069285_114316	2.06814	product=Osmotically-inducible protein OsmY, contains BON domain
Ga0069285_111590	2.06522	product=sulfonate transport system substrate-binding protein
Ga0069285_113868	2.06301	product=hypothetical protein
Ga0069285_11135	2.06034	product=hypothetical protein
Ga0069285_113723	2.06	product=pyridoxine 5'-phosphate synthase
Ga0069285_11719	2.05831	product=F-type H+-transporting ATPase subunit gamma
Ga0069285_111556	2.05556	product=tryptophanyl-tRNA synthetase
Ga0069285_114236	2.05538	product=hypothetical protein
Ga0069285_115180	2.05405	product=methyl-accepting chemotaxis protein
Ga0069285_113321	2.05338	product=methylmalonyl-CoA mutase
Ga0069285_111237	2.05263	product=DNA-binding transcriptional regulator, LysR family
Ga0069285_113950	2.05263	product=hypothetical protein
Ga0069285_111888	2.05263	product=Transglutaminase-like enzyme, putative cysteine protease
Ga0069285_111602	2.05185	product=amino acid adenylation domain-containing protein
Ga0069285_115306	2.05147	product=cysteine desulfuration protein SufE
Ga0069285_115359	2.05076	product=Cyclic nucleotide-binding domain-containing protein
Ga0069285_114990	2.05	product=Dienelactone hydrolase
Ga0069285_115596	2.04852	product=selenophosphate synthase
Ga0069285_114772	2.04762	product=Sensors of blue-light using FAD
Ga0069285_114629	2.04739	product=HAD-superfamily class IIA hydrolase, TIGR01459
Ga0069285_11204	2.04717	product=CO or xanthine dehydrogenase, FAD-binding subunit
Ga0069285_112929	2.04512	product=Uncharacterized SAM-binding protein YcdF, DUF218 family
Ga0069285_113905	2.04512	product=MoxR-like ATPase
Ga0069285_113256	2.04403	product=N-carbamoyl-L-amino-acid hydrolase
Ga0069285_114103	2.04348	product=quaternary ammonium compound-resistance protein SugE
Ga0069285_112768	2.04	product=hypothetical protein
Ga0069285_113892	2.03968	product=Methyltransferase domain-containing protein
Ga0069285_11566	2.03883	product=succinate dehydrogenase / fumarate reductase membrane anchor subunit
Ga0069285_111317	2.03689	product=N-acetyl-gamma-glutamyl-phosphate reductase
Ga0069285_113773	2.0365	product=ribonuclease P protein component
Ga0069285_112012	2.03632	product=phosphoglucomutase
Ga0069285_113420	2.03627	product=transposase
Ga0069285_111782	2.03397	product=transcriptional regulator, MucR family
Ga0069285_115293	2.0311	product=Mn-containing catalase (includes spore coat protein CotJC)
Ga0069285_115066	2.03077	product=L-serine dehydratase
Ga0069285_114875	2.03074	product=fumarase, class II
Ga0069285_11951	2.02959	product=protein of unknown function (DUF4194)
Ga0069285_114269	2.02949	product=NAD(P)-dependent dehydrogenase, short-chain alcohol dehydrogenase family
Ga0069285_113650	2.02764	product=tryptophan synthase, alpha chain
Ga0069285_112863	2.02727	product=Methyltransferase domain-containing protein
Ga0069285_115356	2.02716	product=Stress-induced acidophilic repeat motif-containing protein
Ga0069285_112697	2.02667	product=Glycosyltransferase involved in cell wall bisynthesis
Ga0069285_114126	2.02649	product=translation elongation factor 1A (EF-1A/EF-Tu)
Ga0069285_11136	2.02597	product=3-demethylubiquinone-9 3-methyltransferase
Ga0069285_114172	2.0259	product=GTP-binding protein
Ga0069285_114363	2.02585	product=histidine phosphotransferase ChpT
Ga0069285_115553	2.02439	product=Selenocysteine lyase/Cysteine desulfurase
Ga0069285_111166	2.02128	product=2'-5' RNA ligase
Ga0069285_113236	2.01878	product=fumarylpyruvate hydrolase
Ga0069285_112309	2.01825	product=Galactose mutarotase
Ga0069285_114322	2.01775	product=hypothetical protein
Ga0069285_114801	2.0177	product=hypothetical protein
Ga0069285_113500	2.01695	product=UPF0271 protein
Ga0069285_11600	2.01639	product=phosphoribosylformylglycinamidine cyclo-ligase
Ga0069285_115259	2.01613	product=hypothetical protein
Ga0069285_11846	2.01562	product=A/G-specific DNA-adenine glycosylase
Ga0069285_111554	2.0122	product=hypothetical protein
Ga0069285_112927	2.01205	product=Glutathione S-transferase
Ga0069285_112625	2.0109	product=aminopeptidase N
Ga0069285_115431	2.01042	product=hypothetical protein
Ga0069285_115006	2.00989	product=CBS domain-containing protein
Ga0069285_11871	2.0098	product=Transmembrane secretion effector
Ga0069285_11338	2.00943	product=cold shock protein (beta-ribbon, CspA family)
Ga0069285_115574	2.00777	product=hypothetical protein
Ga0069285_112691	2.00761	product=protein SCO1/2
Ga0069285_115234	2.00662	product=transcriptional regulator, MucR family
Ga0069285_115266	2.00622	product=4-hydroxy-tetrahydrodipicolinate synthase
Ga0069285_115195	2.00133	product=catalase-peroxidase
Ga0069285_114993	-2.01014	product=Curlin associated repeat-containing protein
Ga0069285_113601	-2.01022	product=Tat (twin-arginine translocation) pathway signal sequence
Ga0069285_111981	-2.0122	product=Protein of unknown function (DUF1217)
Ga0069285_111307	-2.01505	product=glycogen operon protein
Ga0069285_115559	-2.02604	product=hypothetical protein
Ga0069285_113537	-2.03276	product=hypothetical protein
Ga0069285_115235	-2.03457	product=hypothetical protein
Ga0069285_115186	-2.04545	product=D-amino-acid dehydrogenase
Ga0069285_11730	-2.06075	product=multiple monosaccharide-binding protein
Ga0069285_115712	-2.08571	product=urea transport system ATP-binding protein
Ga0069285_112995	-2.09844	product=photosynthetic reaction center M subunit
Ga0069285_114652	-2.1	product=Tetratricopeptide repeat-containing protein
Ga0069285_115070	-2.10762	product=Protein of unknown function (DUF1353)
Ga0069285_11863	-2.11111	product=hypothetical protein
Ga0069285_111149	-2.12613	product=hypothetical protein
Ga0069285_113534	-2.12698	product=putative colanic acid biosysnthesis UDP-glucose lipid carrier transferase
Ga0069285_111768	-2.1286	product=D-alanyl-D-alanine carboxypeptidase (penicillin-binding protein 5/6)
Ga0069285_112111	-2.13401	product=cobaltochelatase CobN subunit
Ga0069285_113532	-2.13537	product=Glycosyltransferase involved in cell wall bisynthesis
Ga0069285_11411	-2.13636	product=Protein of unknown function (DUF3225)
Ga0069285_115249	-2.1453	product=hypothetical protein
Ga0069285_115502	-2.15385	product=NitT/TauT family transport system substrate-binding protein
Ga0069285_113485	-2.16595	product=Formylglycine-generating enzyme, required for sulfatase activity, contains SUMF1/FGE domain
Ga0069285_115072	-2.17647	product=hypothetical protein
Ga0069285_114916	-2.19048	product=Protein of unknown function, DUF485
Ga0069285_114992	-2.2	product=hypothetical protein
Ga0069285_11814	-2.2	product=multicomponent Na+:H+ antiporter subunit F
Ga0069285_111463	-2.23797	product=amino acid adenylation domain-containing protein
Ga0069285_113174	-2.24444	product=hypothetical protein
Ga0069285_11896	-2.24719	product=hypothetical protein
Ga0069285_113442	-2.25444	product=hypothetical protein
Ga0069285_111604	-2.26519	product=NADPH2:quinone reductase
Ga0069285_113141	-2.41667	product=Hypoxia induced protein conserved region
Ga0069285_11169	-2.42857	product=malonate transporter, MadL subunit
Ga0069285_115803	-2.43037	product=Lipoprotein-anchoring transpeptidase ErfK/SrfK
Ga0069285_114956	-2.44	product=Predicted dehydrogenase
Ga0069285_114947	-2.46984	product=lipopolysaccharide transport system ATP-binding protein
Ga0069285_111462	-2.54745	product=amino acid adenylation domain-containing protein
Ga0069285_115198	-2.61538	product=Predicted arabinose efflux permease, MFS family
Ga0069285_114401	-2.66667	product=hypothetical protein
Ga0069285_114919	-2.66667	product=cyanate lyase
Ga0069285_114760	-2.80899	product=hypothetical protein
Ga0069285_113091	-2.81395	product=Methyltransferase domain-containing protein
Ga0069285_114946	-3.10309	product=lipopolysaccharide transport system permease protein
Ga0069285_111461	-3.15126	product=Phosphopantetheine attachment site
Ga0069285_11402	-3.27994	product=Trypsin-like peptidase domain-containing protein
Ga0069285_112302	-3.33333	product=protein of unknown function (DUF1127)
Ga0069285_114219	-3.43103	product=hypothetical protein
Ga0069285_113484	-3.51244	product=arylsulfatase
Ga0069285_113647	-3.6426	product=outer membrane immunogenic protein
Ga0069285_111941	-3.64734	product=Cell Wall Hydrolase
Ga0069285_11289	-3.69767	product=regulatory protein, luxR family
Ga0069285_113483	-3.8159	product=Uncharacterized conserved protein
Ga0069285_115682	-4	product=serine O-acetyltransferase
Ga0069285_113438	-4.1	product=Nitrile hydratase beta subunit
Ga0069285_115612	-6.45114	product=outer membrane immunogenic protein
Ga0069285_114957	-6.7	product=transferase hexapeptide (six repeat-containing protein)
Ga0069285_113517	#DIV/0!	product=carbon-monoxide dehydrogenase medium subunit

## Sheet: Sheet2
sampleA	Product name
Ga0069285_113654	product=transcriptional regulator, MucR family
Ga0069285_112016	product=hypothetical protein
Ga0069285_114220	product=NAD-dependent deacetylase
Ga0069285_115328	product=Protein of unknown function (DUF2793)
Ga0069285_114267	product=6,7-dimethyl-8-ribityllumazine synthase
Ga0069285_115255	product=hypothetical protein
Ga0069285_11301	product=hypothetical protein
Ga0069285_112804	product=transposase
Ga0069285_111868	product=phage shock protein A (PspA) family protein
Ga0069285_111638	product=hypothetical protein
Ga0069285_111041	product=hypothetical protein
Ga0069285_111305	product=protein of unknown function (DUF4926)
Ga0069285_112836	product=hypothetical protein
Ga0069285_115723	product=iron complex transport system ATP-binding protein
Ga0069285_115199	product=Predicted metal-dependent hydrolase, TIM-barrel fold
Ga0069285_11563	product=hypothetical protein
Ga0069285_111016	product=transcriptional regulator, MarR family
Ga0069285_111804	product=precorrin-6A synthase (deacetylating)
Ga0069285_115857	product=Uncharacterized conserved protein YidB, DUF937 family
Ga0069285_114573	product=hypothetical protein
Ga0069285_11655	product=formate dehydrogenase F4B subunit
Ga0069285_114758	product=hypothetical protein
Ga0069285_11165	product=protein of unknown function (DUF4164)
Ga0069285_11668	product=hypothetical protein
Ga0069285_111091	product=Protein of unknown function (DUF2892)
Ga0069285_112145	product=hypothetical protein
Ga0069285_112051	product=hypothetical protein
Ga0069285_112340	product=Uncharacterized conserved protein YjbJ, UPF0337 family
Ga0069285_115000	product=tRNA (cytidine/uridine-2'-O-)-methyltransferase
Ga0069285_112839	product=hypothetical protein
Ga0069285_114738	product=hypothetical protein
Ga0069285_114390	product=hypothetical protein
Ga0069285_113823	product=AraC family transcriptional regulator, regulatory protein of adaptative response / methylated-DNA-[protein]-cysteine methyltransferase
Ga0069285_114763	product=cytochrome b561
Ga0069285_113822	product=hypothetical protein
Ga0069285_115692	product=hypothetical protein
Ga0069285_114963	product=hypothetical protein
Ga0069285_112456	product=large subunit ribosomal protein L18
Ga0069285_112027	product=orotidine-5'-phosphate decarboxylase
Ga0069285_114570	product=(S)-sulfolactate dehydrogenase
Ga0069285_112168	product=hypothetical protein
Ga0069285_111035	product=RNA polymerase, sigma subunit, ECF family
Ga0069285_111634	product=hypothetical protein
Ga0069285_115252	product=hypothetical protein
Ga0069285_114459	product=hypothetical protein
Ga0069285_115774	product=Trypsin
Ga0069285_112180	product=hypothetical protein
Ga0069285_111232	product=hypothetical protein
Ga0069285_114810	product=acetyl-CoA C-acetyltransferase
Ga0069285_111737	product=hypothetical protein
Ga0069285_111182	product=16S rRNA (cytosine967-C5)-methyltransferase
Ga0069285_112156	product=Peroxiredoxin
Ga0069285_114142	product=putative phosphonate metabolism protein
Ga0069285_112583	product=PAS fold-containing protein
Ga0069285_114756	product=hypothetical protein
Ga0069285_113154	product=hypothetical protein
Ga0069285_114752	product=PAS fold-containing protein
Ga0069285_114795	product=aspartyl/glutamyl-tRNA(Asn/Gln) amidotransferase subunit A
Ga0069285_115321	product=phage major tail protein, TP901-1 family
Ga0069285_112372	product=probable phosphoglycerate mutase
Ga0069285_112237	product=hypothetical protein
Ga0069285_115460	product=hypothetical protein
Ga0069285_114581	product=D-methionine transport system permease protein
Ga0069285_114164	product=Transglycosylase SLT domain-containing protein
Ga0069285_115537	product=tRNA pseudouridine32 synthase / 23S rRNA pseudouridine746 synthase
Ga0069285_111195	product=hypothetical protein
Ga0069285_114400	product=hypothetical protein
Ga0069285_111640	product=hypothetical protein
Ga0069285_114480	product=hypothetical protein
Ga0069285_114334	product=hypothetical protein
Ga0069285_112338	product=hypothetical protein
Ga0069285_115772	product=hypothetical protein
Ga0069285_115399	product=hypothetical protein
Ga0069285_112169	product=hypothetical protein
Ga0069285_111177	product=cob(II)yrinic acid a,c-diamide reductase
Ga0069285_11702	product=salicylate hydroxylase
Ga0069285_11708	product=hypothetical protein
Ga0069285_115350	product=Protein of unknown function (DUF1499)
Ga0069285_114151	product=hydroxymethylglutaryl-CoA lyase
Ga0069285_11928	product=hypothetical protein
Ga0069285_113274	product=hypothetical protein
Ga0069285_114838	product=plasmid segregation oscillating ATPase ParF
Ga0069285_11579	product=cyclase
Ga0069285_112059	product=luciferase family oxidoreductase, group 1
Ga0069285_111819	product=hypothetical protein
Ga0069285_111042	product=lipid-A-disaccharide kinase
Ga0069285_112838	product=hypothetical protein
Ga0069285_112527	product=hypothetical protein
Ga0069285_111866	product=hypothetical protein
Ga0069285_112400	product=Phosphopantetheine adenylyltransferase
Ga0069285_112883	product=O-antigen ligase
Ga0069285_11888	product=FMN reductase
Ga0069285_115552	product=molybdopterin molybdotransferase
Ga0069285_112183	product=hypothetical protein
Ga0069285_114634	product=shikimate dehydrogenase
Ga0069285_115261	product=hypothetical protein
Ga0069285_11371	product=Uncharacterized membrane protein YeaQ/YmgE, transglycosylase-associated protein family
Ga0069285_111224	product=hypothetical protein
Ga0069285_111358	product=hypothetical protein
Ga0069285_111265	product=phosphohistidine phosphatase
Ga0069285_11518	product=hypothetical protein
Ga0069285_112312	product=HemY protein
Ga0069285_112771	product=transcriptional regulator, MerR family
Ga0069285_115228	product=hypothetical protein
Ga0069285_111665	product=amino acid/amide ABC transporter ATP-binding protein 2, HAAT family
Ga0069285_11958	product=hypothetical protein
Ga0069285_114017	product=hypothetical protein
Ga0069285_115026	product=Uncharacterized conserved protein, NAD-dependent epimerase/dehydratase family
Ga0069285_111303	product=NUDIX domain-containing protein
Ga0069285_114336	product=Biotin-requiring enzyme
Ga0069285_11841	product=ATP synthase F0 subcomplex C subunit
Ga0069285_115449	product=Predicted glycosyl transferase
Ga0069285_114209	product=Transmembrane transcriptional regulator (anti-sigma factor RsiW)
Ga0069285_115696	product=Uncharacterized conserved protein, DUF427 family
Ga0069285_111928	product=hypothetical protein
Ga0069285_113128	product=Protein of unknown function (DUF1236)
Ga0069285_112808	product=hypothetical protein
Ga0069285_111927	product=AMP-binding enzyme
Ga0069285_111619	product=hypothetical protein
Ga0069285_112252	product=hypothetical protein
Ga0069285_113742	product=Uncharacterized membrane protein YebE, DUF533 family
Ga0069285_113787	product=Predicted transglutaminase-like cysteine proteinase
Ga0069285_11101	product=23S rRNA (pseudouridine1915-N3)-methyltransferase
Ga0069285_113987	product=TIGR00255 family protein
Ga0069285_114757	product=Methyltransferase domain-containing protein
Ga0069285_112459	product=SSU ribosomal protein S14P
Ga0069285_113124	product=XTP/dITP diphosphohydrolase
Ga0069285_111120	product=probable H4MPT-linked C1 transfer pathway protein
Ga0069285_115258	product=hypothetical protein
Ga0069285_115468	product=EamA domain-containing membrane protein RarD
Ga0069285_112139	product=hypothetical protein
Ga0069285_113821	product=hypothetical protein
Ga0069285_11149	product=hypothetical protein
Ga0069285_114559	product=mxaC protein
Ga0069285_114034	product=hypothetical protein
Ga0069285_113461	product=hypothetical protein
Ga0069285_111728	product=adenosylcobinamide kinase /adenosylcobinamide-phosphate guanylyltransferase
Ga0069285_114270	product=hypothetical protein
Ga0069285_114002	product=hypothetical protein
Ga0069285_115362	product=hypothetical protein
Ga0069285_113877	product=hypothetical protein
Ga0069285_112422	product=2-C-methyl-D-erythritol 2,4-cyclodiphosphate synthase
Ga0069285_11620	product=2-amino-4-hydroxy-6-hydroxymethyldihydropteridine diphosphokinase
Ga0069285_111869	product=transcriptional regulator, TetR family
Ga0069285_115282	product=hypothetical protein
Ga0069285_115314	product=phage major capsid protein, HK97 family
Ga0069285_114561	product=Protein of unknown function DUF58
Ga0069285_113302	product=precorrin-8X methylmutase
Ga0069285_115338	product=cytochrome c-type biogenesis protein CcmH
Ga0069285_114621	product=hypothetical protein
Ga0069285_11645	product=chaperonin GroES
Ga0069285_111711	product=hypothetical protein
Ga0069285_112538	product=hypothetical protein
Ga0069285_111236	product=acetylornithine deacetylase
Ga0069285_112378	product=peptide-methionine (R)-S-oxide reductase
Ga0069285_111762	product=hypothetical protein
Ga0069285_11736	product=hypothetical protein
Ga0069285_111299	product=pyridoxine kinase
Ga0069285_11758	product=1-acyl-sn-glycerol-3-phosphate acyltransferase
Ga0069285_11935	product=glutamate racemase
Ga0069285_112551	product=NAD+ diphosphatase
Ga0069285_112285	product=BirA family transcriptional regulator, biotin operon repressor / biotin-[acetyl-CoA-carboxylase] ligase
Ga0069285_111226	product=hypothetical protein
Ga0069285_111734	product=adenosylcobinamide-phosphate synthase
Ga0069285_11858	product=Enoyl-CoA hydratase/carnithine racemase
Ga0069285_11947	product=2-alkenal reductase
Ga0069285_111758	product=phosphonate transport system ATP-binding protein
Ga0069285_114042	product=hypothetical protein
Ga0069285_111826	product=23S rRNA (guanosine2251-2'-O)-methyltransferase
Ga0069285_114367	product=hypothetical protein
Ga0069285_114130	product=alpha-D-ribose 1-methylphosphonate 5-triphosphate synthase subunit PhnL
Ga0069285_111220	product=5-(carboxyamino)imidazole ribonucleotide mutase
Ga0069285_111884	product=iron (metal) dependent repressor, DtxR family
Ga0069285_115591	product=nudix-type nucleoside diphosphatase, YffH/AdpP family
Ga0069285_114305	product=hypothetical protein
Ga0069285_115035	product=hypothetical protein
Ga0069285_115892	product=heme exporter protein A
Ga0069285_115894	product=SSU ribosomal protein S20P
Ga0069285_112268	product=DNA replication and repair protein RecO
Ga0069285_11501	product=hypothetical protein
Ga0069285_111208	product=transcriptional regulator, BadM/Rrf2 family
Ga0069285_112578	product=Glycerophosphoryl diester phosphodiesterase
Ga0069285_112397	product=peptidyl-prolyl cis-trans isomerase B (cyclophilin B)
Ga0069285_112498	product=hypothetical protein
Ga0069285_115401	product=flagellar motor switch protein FliN/FliY
Ga0069285_112662	product=Uncharacterized conserved protein, DUF2252 family
Ga0069285_112018	product=N6-L-threonylcarbamoyladenine synthase
Ga0069285_111935	product=2-dehydro-3-deoxygluconokinase
Ga0069285_115167	product=hypothetical protein
Ga0069285_113928	product=N-acetylglucosaminyl deacetylase, LmbE family
Ga0069285_1182	product=Uncharacterized membrane protein YphA, DoxX/SURF4 family
Ga0069285_111288	product=transcriptional regulator, LacI family
Ga0069285_115829	product=NAD(P)-dependent dehydrogenase, short-chain alcohol dehydrogenase family
Ga0069285_115506	product=8-oxo-dGTP diphosphatase
Ga0069285_11878	product=protein of unknown function (DUF4142)
Ga0069285_111872	product=membrane fusion protein, multidrug efflux system
Ga0069285_114613	product=xanthine dehydrogenase YagS FAD-binding subunit
Ga0069285_115575	product=hypothetical protein
Ga0069285_112546	product=protein of unknown function (DUF4142)
Ga0069285_113235	product=ADP-ribose pyrophosphatase YjhB, NUDIX family
Ga0069285_115592	product=N-acetylglucosaminyldiphosphoundecaprenol N-acetyl-beta-D-mannosaminyltransferase
Ga0069285_112707	product=integration host factor subunit beta
Ga0069285_114268	product=4-carboxymuconolactone decarboxylase
Ga0069285_111736	product=Predicted arabinose efflux permease, MFS family
Ga0069285_114232	product=hypothetical protein
Ga0069285_114294	product=Response regulator receiver domain-containing protein
Ga0069285_112553	product=uroporphyrin-III C-methyltransferase / precorrin-2 dehydrogenase / sirohydrochlorin ferrochelatase
Ga0069285_113863	product=Glycosyltransferase involved in cell wall bisynthesis
Ga0069285_112669	product=hypothetical protein
Ga0069285_112920	product=hypothetical protein
Ga0069285_112026	product=Uracil-DNA glycosylase
Ga0069285_112028	product=Uncharacterized conserved protein, DUF1330 family
Ga0069285_114211	product=glutathione peroxidase
Ga0069285_114769	product=hypothetical protein
Ga0069285_11797	product=shikimate kinase
Ga0069285_114324	product=alcohol dehydrogenase, propanol-preferring
Ga0069285_114318	product=hypothetical protein
Ga0069285_112009	product=surfeit locus 1 family protein
Ga0069285_113883	product=16S rRNA processing protein RimM
Ga0069285_115755	product=hypothetical protein
Ga0069285_115285	product=pyrroline-5-carboxylate reductase
Ga0069285_114557	product=mxaL protein
Ga0069285_112215	product=MFS transporter, PPP family, 3-phenylpropionic acid transporter
Ga0069285_114278	product=hypothetical protein
Ga0069285_114397	product=Anti-sigma-K factor RskA
Ga0069285_115095	product=Transposase IS116/IS110/IS902 family protein
Ga0069285_114754	product=hypothetical protein
Ga0069285_114697	product=hypothetical protein
Ga0069285_111830	product=Fucose permease
Ga0069285_115606	product=molybdopterin synthase sulfur carrier subunit
Ga0069285_112236	product=cobalamin-5'-phosphate synthase
Ga0069285_113145	product=electron transfer flavoprotein alpha subunit apoprotein
Ga0069285_113189	product=(S)-ureidoglycine aminohydrolase
Ga0069285_113783	product=histidinol dehydrogenase
Ga0069285_115866	product=hypothetical protein
Ga0069285_11783	product=Pimeloyl-ACP methyl ester carboxylesterase
Ga0069285_11614	product=hypothetical protein
Ga0069285_11250	product=Nucleotide-binding universal stress protein, UspA family
Ga0069285_114647	product=CrcB protein
Ga0069285_114846	product=Putative Zn-dependent protease
Ga0069285_112458	product=small subunit ribosomal protein S8
Ga0069285_113697	product=hypothetical protein
Ga0069285_115309	product=Homeodomain-like domain-containing protein
Ga0069285_111614	product=uncharacterized protein
Ga0069285_114668	product=hypothetical protein
Ga0069285_114098	product=23S rRNA (cytidine1920-2'-O)/16S rRNA (cytidine1409-2'-O)-methyltransferase
Ga0069285_115563	product=5-formyltetrahydrofolate cyclo-ligase
Ga0069285_11948	product=hypothetical protein
Ga0069285_112455	product=small subunit ribosomal protein S5
Ga0069285_111293	product=Acetyltransferase (GNAT) family protein
Ga0069285_11821	product=cysteine desulfurase
Ga0069285_112192	product=DNA-binding transcriptional regulator, MocR family, contains an aminotransferase domain
Ga0069285_112037	product=taurine transport system substrate-binding protein
Ga0069285_115450	product=Glycosyltransferase, GT2 family
Ga0069285_111633	product=WGR domain-containing protein, predicted DNA-binding domain in MolR
Ga0069285_112497	product=Broad specificity phosphatase PhoE
Ga0069285_11388	product=hypothetical protein
Ga0069285_112450	product=hypothetical protein
Ga0069285_111803	product=ATP-dependent helicase IRC3
Ga0069285_111651	product=hypothetical protein
Ga0069285_112421	product=tRNA-U20-dihydrouridine synthase
Ga0069285_114059	product=hypothetical protein
Ga0069285_112229	product=transcriptional regulator, TetR family
Ga0069285_114105	product=NAD(P)-dependent dehydrogenase, short-chain alcohol dehydrogenase family
Ga0069285_114719	product=hypothetical protein
Ga0069285_115312	product=phage portal protein, HK97 family
Ga0069285_112091	product=hypothetical protein
Ga0069285_115525	product=glutathione S-transferase
Ga0069285_115768	product=Methyltransferase domain-containing protein
Ga0069285_113357	product=Uncharacterized conserved protein, DUF4415 family
Ga0069285_111390	product=maleate isomerase
Ga0069285_111034	product=hypothetical protein
Ga0069285_114725	product=two-component system, response regulator RegA
Ga0069285_113315	product=zinc/manganese transport system ATP-binding protein
Ga0069285_114607	product=hypothetical protein
Ga0069285_115027	product=L-alanine-DL-glutamate epimerase
Ga0069285_11578	product=1-(5-phosphoribosyl)-5-[(5-phosphoribosylamino)methylideneamino] imidazole-4-carboxamide isomerase
Ga0069285_11648	product=putative phosphoesterase
Ga0069285_112765	product=hypothetical protein
Ga0069285_11955	product=phosphopantothenoylcysteine decarboxylase / phosphopantothenate--cysteine ligase
Ga0069285_113943	product=DNA repair photolyase
Ga0069285_115021	product=methyl-accepting chemotaxis sensory transducer
Ga0069285_114717	product=Glycosyltransferase involved in cell wall bisynthesis
Ga0069285_112844	product=hypothetical protein
Ga0069285_115318	product=phage conserved hypothetical protein, phiE125 gp8 family
Ga0069285_115579	product=hypothetical protein
Ga0069285_112094	product=NADPH-dependent 2,4-dienoyl-CoA reductase, sulfur reductase
Ga0069285_115818	product=3-phosphoshikimate 1-carboxyvinyltransferase
Ga0069285_113864	product=Sugar phosphate isomerase/epimerase
Ga0069285_114796	product=hypothetical protein
Ga0069285_113658	product=Uncharacterized conserved protein, tellurite resistance protein B (TerB) family
Ga0069285_115483	product=Asp/Glu/hydantoin racemase
Ga0069285_11839	product=F-type H+-transporting ATPase subunit b
Ga0069285_113351	product=hypothetical protein
Ga0069285_112319	product=protein TonB
Ga0069285_11644	product=chaperonin GroEL
Ga0069285_114693	product=tRNA(Ile)-lysidine synthase
Ga0069285_111817	product=Acetyl esterase/lipase
Ga0069285_115339	product=cytochrome c-type biogenesis protein CcmE
Ga0069285_113355	product=protein TonB
Ga0069285_11564	product=Di- and tricarboxylate transporter
Ga0069285_111480	product=exodeoxyribonuclease VII large subunit
Ga0069285_113699	product=hypothetical protein
Ga0069285_115741	product=Uncharacterized conserved protein, DUF1501 family
Ga0069285_11763	product=Protein of unknown function (DUF2934)
Ga0069285_115614	product=hypothetical protein
Ga0069285_115227	product=AraC-type DNA-binding protein
Ga0069285_115367	product=3-oxoacyl-[acyl-carrier-protein] synthase II
Ga0069285_111113	product=Enamine deaminase RidA, house cleaning of reactive enamine intermediates, YjgF/YER057c/UK114 family
Ga0069285_113895	product=phosphoserine aminotransferase apoenzyme
Ga0069285_112570	product=ApaG protein
Ga0069285_115383	product=Uncharacterized conserved protein, DUF2141 family
Ga0069285_11887	product=Predicted nicotinamide N-methyase
Ga0069285_113250	product=hypothetical protein
Ga0069285_11828	product=hypothetical protein
Ga0069285_1155	product=2-keto-3-deoxy-phosphogalactonate aldolase
Ga0069285_114636	product=septum formation protein
Ga0069285_111593	product=sulfonate transport system ATP-binding protein
Ga0069285_114623	product=hypothetical protein
Ga0069285_114005	product=hypothetical protein
Ga0069285_112930	product=Protein of unknown function (DUF3253)
Ga0069285_112475	product=LSU ribosomal protein L2P
Ga0069285_114748	product=hypothetical protein
Ga0069285_111537	product=hypothetical protein
Ga0069285_112235	product=nicotinate-nucleotide-dimethylbenzimidazole phosphoribosyltransferase
Ga0069285_111751	product=Predicted dehydrogenase
Ga0069285_112362	product=DNA-binding transcriptional regulator, GntR family
Ga0069285_112160	product=[acyl-carrier-protein] S-malonyltransferase
Ga0069285_112446	product=Glyoxylase, beta-lactamase superfamily II
Ga0069285_113689	product=hypothetical protein
Ga0069285_111703	product=hypothetical protein
Ga0069285_114703	product=diguanylate cyclase (GGDEF) domain-containing protein
Ga0069285_112024	product=isoquinoline 1-oxidoreductase, alpha subunit
Ga0069285_111122	product=hypothetical protein
Ga0069285_115765	product=D-amino-acid dehydrogenase
Ga0069285_113296	product=cobalt transporter subunit CbtB
Ga0069285_113332	product=DNA replication and repair protein RecR
Ga0069285_112393	product=molybdopterin-guanine dinucleotide biosynthesis protein A
Ga0069285_114450	product=haloacid dehalogenase superfamily, subfamily IA, variant 3 with third motif having DD or ED
Ga0069285_112435	product=hypothetical protein
Ga0069285_111643	product=hypothetical protein
Ga0069285_113513	product=transcriptional regulator, MarR family
Ga0069285_112548	product=Universal stress protein family protein
Ga0069285_112311	product=hypothetical protein
Ga0069285_111916	product=hypothetical protein
Ga0069285_115108	product=transposase
Ga0069285_111591	product=sulfonate transport system substrate-binding protein
Ga0069285_11164	product=glyceraldehyde 3-phosphate dehydrogenase
Ga0069285_114036	product=histidine triad (HIT) family protein
Ga0069285_112542	product=citrate lyase subunit beta / citryl-CoA lyase
Ga0069285_114765	product=phosphinothricin acetyltransferase
Ga0069285_115498	product=D-glucarate dehydratase
Ga0069285_11582	product=DNA processing protein
Ga0069285_112436	product=purine-binding chemotaxis protein CheW
Ga0069285_112665	product=poly(R)-hydroxyalkanoic acid synthase, class III, PhaE subunit
Ga0069285_115531	product=2-haloacid dehalogenase
Ga0069285_111477	product=flagellin N-terminal helical region
Ga0069285_114215	product=isoquinoline 1-oxidoreductase, alpha subunit
Ga0069285_114062	product=Predicted transglutaminase-like cysteine proteinase
Ga0069285_113188	product=ureidoglycolate lyase
Ga0069285_115208	product=transcriptional regulator, MucR family
Ga0069285_113068	product=Uncharacterized conserved protein GlcG, DUF336 family
Ga0069285_11890	product=Protease inhibitor Inh
Ga0069285_113997	product=hypothetical protein
Ga0069285_111833	product=serine protease, S1-C subfamily, contains C-terminal PDZ domain
Ga0069285_111024	product=sodium/proton antiporter, CPA1 family
Ga0069285_111544	product=DNA-binding transcriptional regulator, LysR family
Ga0069285_11373	product=hypothetical protein
Ga0069285_113644	product=septum site-determining protein MinC
Ga0069285_112490	product=hypothetical protein
Ga0069285_114526	product=hypothetical protein
Ga0069285_111253	product=sulfate transport system ATP-binding protein
Ga0069285_112019	product=Protein N-acetyltransferase, RimJ/RimL family
Ga0069285_112066	product=hypothetical protein
Ga0069285_114365	product=3'(2'),5'-bisphosphate nucleotidase
Ga0069285_115388	product=Calcineurin-like phosphoesterase superfamily domain-containing protein
Ga0069285_115011	product=NifU homolog involved in Fe-S cluster formation
Ga0069285_113356	product=hypothetical protein
Ga0069285_112670	product=RND family efflux transporter, MFP subunit
Ga0069285_115280	product=hypothetical protein
Ga0069285_111876	product=Acetoin utilization deacetylase AcuC
Ga0069285_111929	product=2-octaprenyl-6-methoxyphenol hydroxylase
Ga0069285_115442	product=cystathionine gamma-synthase
Ga0069285_113661	product=two component transcriptional regulator, LuxR family
Ga0069285_112449	product=hypothetical protein
Ga0069285_11759	product=ribosomal-protein-alanine N-acetyltransferase
Ga0069285_111376	product=hypothetical protein
Ga0069285_113884	product=SSU ribosomal protein S16P
Ga0069285_115611	product=hypothetical protein
Ga0069285_111465	product=HTH-like domain-containing protein
Ga0069285_115310	product=Large terminase phage packaging protein
Ga0069285_113361	product=Aldo/keto reductase
Ga0069285_113034	product=peroxiredoxin, Ohr subfamily
Ga0069285_112339	product=Uncharacterized conserved protein YjbJ, UPF0337 family
Ga0069285_112885	product=ribose-5-phosphate isomerase
Ga0069285_115225	product=DNA-binding transcriptional regulator, LysR family
Ga0069285_114160	product=Reductase C-terminal
Ga0069285_11494	product=AraC-type DNA-binding protein
Ga0069285_113946	product=molybdenum cofactor biosynthesis protein B
Ga0069285_114391	product=selenocysteine-specific elongation factor
Ga0069285_11517	product=hypothetical protein
Ga0069285_111059	product=nitrile hydratase accessory protein
Ga0069285_114836	product=PAS domain S-box-containing protein
Ga0069285_11498	product=Predicted ester cyclase
Ga0069285_115784	product=CBS domain-containing membrane protein
Ga0069285_111316	product=small subunit ribosomal protein S9
Ga0069285_111793	product=4-hydroxy-tetrahydrodipicolinate synthase
Ga0069285_114535	product=Acyl dehydratase
Ga0069285_114681	product=protein of unknown function (DUF4112)
Ga0069285_111656	product=NADPH:quinone reductase
Ga0069285_111611	product=xanthine dehydrogenase YagR molybdenum-binding subunit
Ga0069285_115311	product=hypothetical protein
Ga0069285_115750	product=hypothetical protein
Ga0069285_111566	product=Sigma-70 factor, region 1.1
Ga0069285_113600	product=NAD(P)-dependent dehydrogenase, short-chain alcohol dehydrogenase family
Ga0069285_112342	product=Uncharacterized conserved protein YidB, DUF937 family
Ga0069285_11252	product=hypothetical protein
Ga0069285_113298	product=Predicted metal-binding protein
Ga0069285_11553	product=hypothetical protein
Ga0069285_111730	product=adenosylcobyric acid synthase (glutamine-hydrolysing)
Ga0069285_112032	product=Nicotinamidase-related amidase
Ga0069285_115633	product=hypothetical protein
Ga0069285_114597	product=PAS fold-containing protein
Ga0069285_112386	product=myo-inositol-1(or 4)-monophosphatase
Ga0069285_114739	product=peptide/nickel transport system ATP-binding protein
Ga0069285_114368	product=hypothetical protein
Ga0069285_113246	product=uncharacterized oxidoreductase
Ga0069285_114753	product=N-carbamoyl-L-amino-acid hydrolase
Ga0069285_111207	product=Ubiquinone/menaquinone biosynthesis C-methylase UbiE
Ga0069285_111467	product=Transposase IS116/IS110/IS902 family protein
Ga0069285_115393	product=hypothetical protein
Ga0069285_112619	product=UDP-N-acetylmuramoylalanyl-D-glutamate--2,6-diaminopimelate ligase
Ga0069285_114874	product=protein of unknown function (DUF4169)
Ga0069285_114630	product=esterase, PHB depolymerase family
Ga0069285_114895	product=PAS domain S-box-containing protein
Ga0069285_113007	product=carotenoid 1,2-hydratase
Ga0069285_11954	product=Methyl-accepting chemotaxis protein
Ga0069285_111901	product=ATP diphosphatase
Ga0069285_111657	product=D-3-phosphoglycerate dehydrogenase
Ga0069285_111961	product=flagellar basal-body rod protein FlgC
Ga0069285_113989	product=transporter family-2 protein
Ga0069285_114966	product=succinoglycan biosynthesis protein ExoU
Ga0069285_112539	product=Uncharacterized OsmC-related protein
Ga0069285_114182	product=Cupin domain protein
Ga0069285_112702	product=1-acyl-sn-glycerol-3-phosphate acyltransferase
Ga0069285_111311	product=hypothetical protein
Ga0069285_111825	product=RepA protein
Ga0069285_11372	product=hypothetical protein
Ga0069285_115697	product=trehalose 6-phosphatase
Ga0069285_112360	product=NADP-dependent aldehyde dehydrogenase
Ga0069285_11927	product=Signal transduction histidine kinase
Ga0069285_112819	product=peptidyl-prolyl cis-trans isomerase C
Ga0069285_111275	product=hypothetical protein
Ga0069285_11861	product=Uracil-DNA glycosylase
Ga0069285_115880	product=hypothetical protein
Ga0069285_112965	product=RND family efflux transporter, MFP subunit
Ga0069285_11132	product=Tetratricopeptide repeat-containing protein
Ga0069285_112812	product=Response regulator receiver domain-containing protein
Ga0069285_112126	product=transcriptional regulator, LysR family
Ga0069285_114508	product=DNA polymerase III, delta subunit
Ga0069285_114494	product=beta-lactamase class A
Ga0069285_114163	product=Putative SOS response-associated peptidase YedK
Ga0069285_115510	product=hypothetical protein
Ga0069285_11782	product=Choline dehydrogenase
Ga0069285_115019	product=glycolate oxidase FAD binding subunit
Ga0069285_112683	product=glutamate carboxypeptidase
Ga0069285_112717	product=hypothetical protein
Ga0069285_111213	product=nitronate monooxygenase
Ga0069285_112494	product=DNA replication and repair protein RecF
Ga0069285_112176	product=hypothetical protein
Ga0069285_113791	product=MFS transporter, DHA2 family, multidrug resistance protein
Ga0069285_112479	product=large subunit ribosomal protein L16
Ga0069285_111189	product=RNA polymerase sigma factor, sigma-70 family
Ga0069285_112470	product=translation elongation factor 1A (EF-1A/EF-Tu)
Ga0069285_114356	product=L-asparaginase
Ga0069285_11251	product=Cytochrome c
Ga0069285_115476	product=NAD(P)H-hydrate epimerase
Ga0069285_11174	product=phosphoribosyl-dephospho-CoA transferase
Ga0069285_111706	product=DNA-binding transcriptional regulator, FrmR family
Ga0069285_113271	product=HPr Serine kinase C-terminal domain-containing protein
Ga0069285_115810	product=hypothetical protein
Ga0069285_11440	product=FecR family protein
Ga0069285_115884	product=Protein of unknown function (DUF3429)
Ga0069285_114879	product=hypothetical protein
Ga0069285_111783	product=Do/DeqQ family serine protease
Ga0069285_111225	product=esterase, PHB depolymerase family
Ga0069285_114746	product=Protein of unknown function (DUF2891)
Ga0069285_113092	product=transcriptional regulator, GntR family
Ga0069285_11891	product=Lactate dehydrogenase
Ga0069285_114944	product=phosphoglycerate mutase
Ga0069285_114881	product=dihydrofolate reductase
Ga0069285_112453	product=LSU ribosomal protein L15P
Ga0069285_112673	product=MarR family transcriptional regulator, transcriptional regulator for hemolysin
Ga0069285_113479	product=hypothetical protein
Ga0069285_114490	product=hypothetical protein
Ga0069285_115233	product=hypothetical protein
Ga0069285_111248	product=hypothetical protein
Ga0069285_113899	product=2-octaprenyl-6-methoxyphenol hydroxylase
Ga0069285_114538	product=hypothetical protein
Ga0069285_111527	product=phosphonate transport system ATP-binding protein
Ga0069285_11496	product=transcriptional regulator, LysR family
Ga0069285_115243	product=osmoprotectant transport system permease protein
Ga0069285_112991	product=hypothetical protein
Ga0069285_115831	product=Cellulose biosynthesis protein BcsS
Ga0069285_111621	product=Calcineurin-like phosphoesterase superfamily protein
Ga0069285_113859	product=two-component system, OmpR family, phosphate regulon sensor histidine kinase PhoR
Ga0069285_111137	product=hypothetical protein
Ga0069285_111740	product=Membrane-anchored ribosome-binding protein, inhibits growth in stationary phase, ElaB/YqjD/DUF883 family
Ga0069285_11612	product=Glycosyltransferase, GT2 family
Ga0069285_114520	product=amino acid ABC transporter substrate-binding protein, PAAT family
Ga0069285_111991	product=aspartyl-tRNA(Asn)/glutamyl-tRNA(Gln) amidotransferase subunit A
Ga0069285_113405	product=hypothetical protein
Ga0069285_111914	product=NADPH2:quinone reductase
Ga0069285_111639	product=transcriptional regulator, AraC family
Ga0069285_114493	product=tRNA modification GTPase
Ga0069285_11840	product=F-type H+-transporting ATPase subunit b
Ga0069285_11172	product=malonate decarboxylase beta subunit
Ga0069285_113735	product=xanthine dehydrogenase accessory factor
Ga0069285_111837	product=N-carbamoyl-L-amino-acid hydrolase
Ga0069285_112164	product=protein of unknown function (DUF937)
Ga0069285_114158	product=UDP:flavonoid glycosyltransferase YjiC, YdhE family
Ga0069285_111707	product=nickel/cobalt exporter
Ga0069285_112036	product=taurine transport system ATP-binding protein
Ga0069285_11140	product=[protein release factor]-glutamine N5-methyltransferase
Ga0069285_11171	product=malonate decarboxylase delta subunit
Ga0069285_113887	product=hypothetical protein
Ga0069285_112371	product=transcriptional regulator, ArsR family
Ga0069285_113760	product=Glycosyltransferase, GT2 family
Ga0069285_111219	product=5-(carboxyamino)imidazole ribonucleotide synthase
Ga0069285_111018	product=adenosylmethionine-8-amino-7-oxononanoate aminotransferase
Ga0069285_111473	product=Phage integrase family protein
Ga0069285_113958	product=secondary thiamine-phosphate synthase enzyme
Ga0069285_11658	product=Uncharacterized conserved protein, DUF952 family
Ga0069285_111581	product=transcriptional regulator, GntR family
Ga0069285_115038	product=transcriptional regulator, MucR family
Ga0069285_112682	product=Beta-lactamase
Ga0069285_112634	product=dTDP-4-dehydrorhamnose reductase
Ga0069285_113290	product=preprotein translocase subunit SecG
Ga0069285_111729	product=cob(I)alamin adenosyltransferase
Ga0069285_11945	product=DnaJ domain-containing protein
Ga0069285_114300	product=Nucleotide-binding universal stress protein, UspA family
Ga0069285_111227	product=2,4-dienoyl-CoA reductase
Ga0069285_11952	product=hypothetical protein
Ga0069285_112096	product=putative glutamine amidotransferase
Ga0069285_113539	product=hypothetical protein
Ga0069285_111695	product=hypothetical protein
Ga0069285_11784	product=Acetyltransferase (GNAT) family protein
Ga0069285_112830	product=hypothetical protein
Ga0069285_114985	product=aminobenzoyl-glutamate utilization protein B
Ga0069285_115827	product=Protein of unknown function (DUF1236)
Ga0069285_115189	product=cytosine deaminase
Ga0069285_11576	product=Protein of unknown function (DUF2628)
Ga0069285_112895	product=cytochrome c oxidase assembly protein subunit 15
Ga0069285_11111	product=hypothetical protein
Ga0069285_112806	product=uncharacterized protein involved in response to NO
Ga0069285_11860	product=hypothetical protein
Ga0069285_114110	product=transcriptional regulator, LysR family
Ga0069285_111632	product=WGR domain-containing protein, predicted DNA-binding domain in MolR
Ga0069285_112159	product=DNA-directed RNA polymerase subunit omega
Ga0069285_114107	product=Acyl-CoA dehydrogenase
Ga0069285_113353	product=Cell division and transport-associated protein TolQ
Ga0069285_112213	product=hypothetical protein
Ga0069285_114767	product=D-3-phosphoglycerate dehydrogenase
Ga0069285_111904	product=Ferritin-like metal-binding protein YciE
Ga0069285_111057	product=nitrile hydratase
Ga0069285_114205	product=thymidine phosphorylase
Ga0069285_112303	product=DNA-binding transcriptional regulator, MocR family, contains an aminotransferase domain
Ga0069285_1134	product=hypothetical protein
Ga0069285_115275	product=phospholipase/carboxylesterase
Ga0069285_113845	product=NUDIX domain-containing protein
Ga0069285_114926	product=Uncharacterized OsmC-related protein
Ga0069285_114189	product=Short-chain dehydrogenase
Ga0069285_113806	product=NADPH2:quinone reductase
Ga0069285_113675	product=hydroxypyruvate isomerase
Ga0069285_113794	product=Protein of unknown function (DUF2721)
Ga0069285_112020	product=glycerol-3-phosphate dehydrogenase (NAD(P)+)
Ga0069285_11110	product=LSU ribosomal protein L21P
Ga0069285_113277	product=Cytochrome c553
Ga0069285_115370	product=hypothetical protein
Ga0069285_111815	product=acetylornithine deacetylase
Ga0069285_114457	product=Predicted Fe2+/Mn2+ transporter, VIT1/CCC1 family
Ga0069285_11240	product=hypothetical protein
Ga0069285_115495	product=transcriptional regulator, LysR family
Ga0069285_111396	product=aspartyl-tRNA(Asn)/glutamyl-tRNA(Gln) amidotransferase subunit A
Ga0069285_112182	product=hypothetical protein
Ga0069285_114120	product=large subunit ribosomal protein L1
Ga0069285_114835	product=methyl-accepting chemotaxis protein
Ga0069285_111913	product=nicotinamidase/pyrazinamidase
Ga0069285_113986	product=PAS fold-containing protein
Ga0069285_115284	product=hypothetical protein
Ga0069285_111947	product=hook-length control protein FliK
Ga0069285_115613	product=conserved hypothetical protein
Ga0069285_115371	product=Ribosomal protein S18 acetylase RimI
Ga0069285_111178	product=L,D-transpeptidase catalytic domain
Ga0069285_11128	product=glycerate 2-kinase
Ga0069285_114113	product=hypothetical protein
Ga0069285_112212	product=Apolipoprotein A1/A4/E domain-containing protein
Ga0069285_113122	product=amino acid/amide ABC transporter substrate-binding protein, HAAT family
Ga0069285_113292	product=DNA polymerase III, chi subunit
Ga0069285_112613	product=UDP-N-acetylglucosamine-N-acetylmuramylpentapeptide N-acetylglucosamine transferase
Ga0069285_111164	product=phosphoribosyl-ATP pyrophosphatase
Ga0069285_114524	product=hypothetical protein
Ga0069285_115373	product=divalent cation tolerance protein
Ga0069285_114560	product=mxaA protein
Ga0069285_115447	product=HlyD family secretion protein
Ga0069285_111131	product=putative membrane protein
Ga0069285_115327	product=Putative phage tail protein
Ga0069285_114106	product=Enoyl-CoA hydratase/carnithine racemase
Ga0069285_115273	product=transcriptional regulator, LysR family
Ga0069285_111596	product=hypothetical protein
Ga0069285_111229	product=hypothetical protein
Ga0069285_114094	product=hypothetical protein
Ga0069285_114352	product=BON domain-containing protein
Ga0069285_115109	product=transposase
Ga0069285_112524	product=Protein N-acetyltransferase, RimJ/RimL family
Ga0069285_112147	product=Signal transduction histidine kinase
Ga0069285_11657	product=dihydroorotate oxidase A
Ga0069285_11879	product=Holliday junction DNA helicase subunit RuvB
Ga0069285_11562	product=AMP nucleosidase
Ga0069285_115376	product=1-acyl-sn-glycerol-3-phosphate acyltransferase
Ga0069285_113663	product=hypothetical protein
Ga0069285_115349	product=AsmA protein
Ga0069285_114295	product=Phasin protein
Ga0069285_113368	product=hypothetical protein
Ga0069285_112275	product=UDP:flavonoid glycosyltransferase YjiC, YdhE family
Ga0069285_113156	product=Glycosyltransferase like family 2
Ga0069285_112186	product=diguanylate cyclase (GGDEF) domain-containing protein
Ga0069285_11968	product=Leucine rich repeat-containing protein
Ga0069285_113162	product=hypothetical protein
Ga0069285_114979	product=iron complex transport system substrate-binding protein
Ga0069285_111891	product=amino acid ABC transporter substrate-binding protein, PAAT family
Ga0069285_112239	product=tRNA-U16,U17-dihydrouridine synthase
Ga0069285_111933	product=hypothetical protein
Ga0069285_115791	product=zinc resistance-associated protein
Ga0069285_115550	product=hypothetical protein
Ga0069285_113964	product=BolA protein
Ga0069285_112078	product=protein of unknown function (DUF1206)
Ga0069285_111099	product=Formyl transferase
Ga0069285_112447	product=SSU ribosomal protein S11P
Ga0069285_114307	product=Nucleotide-binding universal stress protein, UspA family
Ga0069285_11747	product=LysR family transcriptional regulator, hydrogen peroxide-inducible genes activator
Ga0069285_114143	product=ceramide glucosyltransferase
Ga0069285_113970	product=large subunit ribosomal protein L28
Ga0069285_112608	product=cell division protein FtsA
Ga0069285_112323	product=Flp pilus assembly protein TadG
Ga0069285_115291	product=Uncharacterized protein involved in outer membrane biogenesis
Ga0069285_115832	product=Uncharacterized conserved protein
Ga0069285_113941	product=RNase HII
Ga0069285_11741	product=EcsC protein family protein
Ga0069285_111610	product=Peptidase propeptide and YPEB domain-containing protein
Ga0069285_113865	product=ribosomal protein S12 methylthiotransferase accessory factor
Ga0069285_111821	product=Sulfate permease, MFS superfamily
Ga0069285_11866	product=dethiobiotin synthetase
Ga0069285_112161	product=3-oxoacyl-[acyl-carrier-protein] reductase
Ga0069285_114477	product=Uncharacterized conserved protein YjbJ, UPF0337 family
Ga0069285_111372	product=phosphoheptose isomerase
Ga0069285_114375	product=hypothetical protein
Ga0069285_112076	product=Endonuclease, Uma2 family (restriction endonuclease fold)
Ga0069285_112090	product=long-chain acyl-CoA synthetase
Ga0069285_11983	product=2'-5' RNA ligase superfamily protein
Ga0069285_112588	product=molybdate transport system permease protein
Ga0069285_113152	product=Protein of unknown function (DUF2852)
Ga0069285_114784	product=Sugar phosphate permease
Ga0069285_114344	product=Flavodoxin
Ga0069285_114067	product=Acyl-CoA dehydrogenase
Ga0069285_111474	product=transcriptional regulator, AraC family
Ga0069285_115789	product=branched-chain amino acid aminotransferase
Ga0069285_112928	product=Regulator of RNase E activity RraA
Ga0069285_113991	product=Heme oxygenase
Ga0069285_113796	product=hypothetical protein
Ga0069285_115511	product=transcriptional regulator, BadM/Rrf2 family
Ga0069285_11926	product=DNA-binding response regulator, OmpR family, contains REC and winged-helix (wHTH) domain
Ga0069285_112621	product=hypothetical protein
Ga0069285_11598	product=hypothetical protein
Ga0069285_11306	product=hypothetical protein
Ga0069285_115548	product=DNA-binding transcriptional regulator, MarR family
Ga0069285_111115	product=alkylhydroperoxidase AhpD family core domain-containing protein
Ga0069285_114053	product=gluconokinase
Ga0069285_111683	product=two component transcriptional regulator, LuxR family
Ga0069285_114860	product=Thiol-disulfide isomerase or thioredoxin
Ga0069285_112577	product=Enamine deaminase RidA, house cleaning of reactive enamine intermediates, YjgF/YER057c/UK114 family
Ga0069285_115251	product=CDP-diacylglycerol pyrophosphatase
Ga0069285_11660	product=PAS domain S-box-containing protein
Ga0069285_112517	product=Asp-tRNAAsn/Glu-tRNAGln amidotransferase A subunit
Ga0069285_112944	product=protein of unknown function (DUF3578)
Ga0069285_112439	product=Methyl-accepting chemotaxis protein
Ga0069285_111903	product=hypothetical protein
Ga0069285_114608	product=CYTH domain-containing protein
Ga0069285_115009	product=phosphoribosyl-AMP cyclohydrolase
Ga0069285_112077	product=hypothetical protein
Ga0069285_114237	product=Cupin domain-containing protein
Ga0069285_113999	product=ribosome maturation factor RimP
Ga0069285_111141	product=adenylate cyclase
Ga0069285_113854	product=leucyl aminopeptidase
Ga0069285_111918	product=MFS transporter, PAT family, beta-lactamase induction signal transducer AmpG
Ga0069285_11602	product=hypothetical protein
Ga0069285_114283	product=chloride channel protein, CIC family
Ga0069285_114575	product=TRAP-type uncharacterized transport system, substrate-binding protein
Ga0069285_113602	product=Ethanolamine ammonia-lyase light chain /Ethanolamine ammonia-lyase heavy chain
Ga0069285_111873	product=transcriptional regulator, TetR family
Ga0069285_112072	product=SS-A/Ro ribonucleoprotein
Ga0069285_11750	product=MFS transporter, CP family, cyanate transporter
Ga0069285_115008	product=NTE family protein
Ga0069285_115615	product=SAM-dependent methyltransferase, MidA family
Ga0069285_115031	product=Putative peptidoglycan binding domain-containing protein
Ga0069285_115405	product=Protein of unknown function (DUF1153)
Ga0069285_115489	product=L-seryl-tRNA(Sec) selenium transferase
Ga0069285_114839	product=Acetylornithine deacetylase/Succinyl-diaminopimelate desuccinylase
Ga0069285_114726	product=two-component system, sensor histidine kinase RegB
Ga0069285_114786	product=DNA-3-methyladenine glycosylase
Ga0069285_11791	product=hypothetical protein
Ga0069285_113005	product=geranylgeranyl diphosphate synthase, type II
Ga0069285_114614	product=xanthine dehydrogenase YagR molybdenum-binding subunit
Ga0069285_112602	product=hypothetical protein
Ga0069285_113123	product=oxygen-independent coproporphyrinogen-3 oxidase
Ga0069285_115005	product=Membrane associated serine protease, rhomboid family
Ga0069285_115196	product=hypothetical protein
Ga0069285_11455	product=DNA polymerase V
Ga0069285_113630	product=hypothetical protein
Ga0069285_112210	product=ferredoxin, 2Fe-2S
Ga0069285_11766	product=hypothetical protein
Ga0069285_112888	product=Aspartate/methionine/tyrosine aminotransferase
Ga0069285_11630	product=Signal transduction histidine kinase
Ga0069285_114624	product=Protein of unknown function (DUF3829)
Ga0069285_115411	product=Signal transduction histidine kinase
Ga0069285_113834	product=Predicted arabinose efflux permease, MFS family
Ga0069285_113720	product=ribonuclease-3
Ga0069285_111052	product=acetolactate synthase-1/2/3 large subunit
Ga0069285_115117	product=hypothetical protein
Ga0069285_112627	product=hypothetical protein
Ga0069285_114842	product=xanthine dehydrogenase YagR molybdenum-binding subunit
Ga0069285_112321	product=hypothetical protein
Ga0069285_112368	product=Predicted transcriptional regulator
Ga0069285_115547	product=octaprenyl-diphosphate synthase
Ga0069285_111266	product=lysophospholipase
Ga0069285_111733	product=D-3-phosphoglycerate dehydrogenase
Ga0069285_113580	product=sulfonate transport system permease protein
Ga0069285_115523	product=acetolactate synthase, small subunit
Ga0069285_115385	product=tRNA G18 (ribose-2'-O)-methylase SpoU
Ga0069285_114326	product=Nucleotide-binding universal stress protein, UspA family
Ga0069285_112637	product=hypothetical protein
Ga0069285_111242	product=Tat proofreading chaperone FdhE
Ga0069285_114618	product=Response regulator receiver domain-containing protein
Ga0069285_114783	product=transcriptional regulator, LysR family
Ga0069285_11734	product=hypothetical protein
Ga0069285_115357	product=hypothetical protein
Ga0069285_111629	product=hypothetical protein
Ga0069285_114704	product=Uncharacterized conserved protein YkwD, contains CAP (CSP/antigen 5/PR1) domain
Ga0069285_113272	product=two-component system, OmpR family, sensor histidine kinase ChvG
Ga0069285_115751	product=hypothetical protein
Ga0069285_115568	product=ATP-binding cassette, subfamily B
Ga0069285_115247	product=hypothetical protein
Ga0069285_112451	product=Adenylate kinase
Ga0069285_112014	product=SSU ribosomal protein S4P
Ga0069285_113982	product=membrane-bound lytic murein transglycosylase A
Ga0069285_114513	product=Pimeloyl-ACP methyl ester carboxylesterase
Ga0069285_115287	product=BMFP domain-containing protein YqiC
Ga0069285_11513	product=Glycosyltransferase, GT2 family
Ga0069285_112320	product=hypothetical protein
Ga0069285_111589	product=FMN reductase
Ga0069285_112048	product=sulfite reductase (NADPH) flavoprotein alpha-component
Ga0069285_112295	product=NADH dehydrogenase subunit E
Ga0069285_112201	product=3-oxoacyl-[acyl-carrier protein] reductase
Ga0069285_113918	product=3-deoxy-manno-octulosonate cytidylyltransferase (CMP-KDO synthetase)
Ga0069285_114048	product=Predicted protein tyrosine phosphatase
Ga0069285_113342	product=phenylalanyl-tRNA synthetase beta subunit
Ga0069285_111712	product=RND family efflux transporter, MFP subunit
Ga0069285_11845	product=hypothetical protein
Ga0069285_11970	product=phosphopentomutase
Ga0069285_111269	product=hypothetical protein
Ga0069285_112934	product=Uncharacterized conserved protein YtfP, gamma-glutamylcyclotransferase (GGCT)/AIG2-like family
Ga0069285_112351	product=transcriptional regulator, TetR family
Ga0069285_114492	product=hypothetical protein
Ga0069285_112628	product=Acetyltransferase involved in cellulose biosynthesis, CelD/BcsL family
Ga0069285_11676	product=hypothetical protein
Ga0069285_11633	product=formylmethanofuran-tetrahydromethanopterin formyltransferase /formyltransferase/hydrolase complex subunit D
Ga0069285_114515	product=Cyclic nucleotide-binding domain-containing protein
Ga0069285_11717	product=ATP synthase F1 subcomplex epsilon subunit
Ga0069285_114499	product=cyclic-di-GMP phosphodiesterase, flagellum assembly factor TipF
Ga0069285_111264	product=fructose-bisphosphate aldolase
Ga0069285_11917	product=hypothetical protein
Ga0069285_114976	product=hemoglobin/transferrin/lactoferrin receptor protein
Ga0069285_112534	product=phytoene synthase
Ga0069285_112095	product=Ferredoxin
Ga0069285_111923	product=cyclohexyl-isocyanide hydratase
Ga0069285_113687	product=hypothetical protein
Ga0069285_114266	product=NusB antitermination factor
Ga0069285_112586	product=molybdate transport system ATP-binding protein
Ga0069285_113609	product=Polysaccharide deacetylase
Ga0069285_112099	product=magnesium chelatase subunit D
Ga0069285_114435	product=cold-shock DNA-binding protein family
Ga0069285_119	product=DNA polymerase-3 subunit epsilon
Ga0069285_11419	product=DNA-binding transcriptional regulator, LysR family
Ga0069285_113336	product=succinyldiaminopimelate desuccinylase
Ga0069285_111519	product=hypothetical protein
Ga0069285_115540	product=cytochrome c biogenesis protein CcmG, thiol:disulfide interchange protein DsbE
Ga0069285_11163	product=hypothetical protein
Ga0069285_114945	product=succinoglycan biosynthesis protein ExoA
Ga0069285_11162	product=phosphoglycerate kinase
Ga0069285_111531	product=selenophosphate synthase
Ga0069285_112899	product=hypothetical protein
Ga0069285_114242	product=diaminohydroxyphosphoribosylaminopyrimidine deaminase
Ga0069285_11588	product=hypothetical protein
Ga0069285_111646	product=Protein of unknown function (DUF2721)
Ga0069285_113835	product=glutathione S-transferase
Ga0069285_115340	product=cytochrome c-type biogenesis protein CcmF
Ga0069285_114658	product=putative Mg2+ transporter-C (MgtC) family protein
Ga0069285_114329	product=Protein required for attachment to host cells
Ga0069285_111635	product=AAA domain (dynein-related subfamily)
Ga0069285_111389	product=transcriptional regulator, GntR family
Ga0069285_114316	product=Osmotically-inducible protein OsmY, contains BON domain
Ga0069285_111590	product=sulfonate transport system substrate-binding protein
Ga0069285_113868	product=hypothetical protein
Ga0069285_11135	product=hypothetical protein
Ga0069285_113723	product=pyridoxine 5'-phosphate synthase
Ga0069285_11719	product=F-type H+-transporting ATPase subunit gamma
Ga0069285_111556	product=tryptophanyl-tRNA synthetase
Ga0069285_114236	product=hypothetical protein
Ga0069285_115180	product=methyl-accepting chemotaxis protein
Ga0069285_113321	product=methylmalonyl-CoA mutase
Ga0069285_111237	product=DNA-binding transcriptional regulator, LysR family
Ga0069285_113950	product=hypothetical protein
Ga0069285_111888	product=Transglutaminase-like enzyme, putative cysteine protease
Ga0069285_111602	product=amino acid adenylation domain-containing protein
Ga0069285_115306	product=cysteine desulfuration protein SufE
Ga0069285_115359	product=Cyclic nucleotide-binding domain-containing protein
Ga0069285_114990	product=Dienelactone hydrolase
Ga0069285_115596	product=selenophosphate synthase
Ga0069285_114772	product=Sensors of blue-light using FAD
Ga0069285_114629	product=HAD-superfamily class IIA hydrolase, TIGR01459
Ga0069285_11204	product=CO or xanthine dehydrogenase, FAD-binding subunit
Ga0069285_112929	product=Uncharacterized SAM-binding protein YcdF, DUF218 family
Ga0069285_113905	product=MoxR-like ATPase
Ga0069285_113256	product=N-carbamoyl-L-amino-acid hydrolase
Ga0069285_114103	product=quaternary ammonium compound-resistance protein SugE
Ga0069285_112768	product=hypothetical protein
Ga0069285_113892	product=Methyltransferase domain-containing protein
Ga0069285_11566	product=succinate dehydrogenase / fumarate reductase membrane anchor subunit
Ga0069285_111317	product=N-acetyl-gamma-glutamyl-phosphate reductase
Ga0069285_113773	product=ribonuclease P protein component
Ga0069285_112012	product=phosphoglucomutase
Ga0069285_113420	product=transposase
Ga0069285_111782	product=transcriptional regulator, MucR family
Ga0069285_115293	product=Mn-containing catalase (includes spore coat protein CotJC)
Ga0069285_115066	product=L-serine dehydratase
Ga0069285_114875	product=fumarase, class II
Ga0069285_11951	product=protein of unknown function (DUF4194)
Ga0069285_114269	product=NAD(P)-dependent dehydrogenase, short-chain alcohol dehydrogenase family
Ga0069285_113650	product=tryptophan synthase, alpha chain
Ga0069285_112863	product=Methyltransferase domain-containing protein
Ga0069285_115356	product=Stress-induced acidophilic repeat motif-containing protein
Ga0069285_112697	product=Glycosyltransferase involved in cell wall bisynthesis
Ga0069285_114126	product=translation elongation factor 1A (EF-1A/EF-Tu)
Ga0069285_11136	product=3-demethylubiquinone-9 3-methyltransferase
Ga0069285_114172	product=GTP-binding protein
Ga0069285_114363	product=histidine phosphotransferase ChpT
Ga0069285_115553	product=Selenocysteine lyase/Cysteine desulfurase
Ga0069285_111166	product=2'-5' RNA ligase
Ga0069285_113236	product=fumarylpyruvate hydrolase
Ga0069285_112309	product=Galactose mutarotase
Ga0069285_114322	product=hypothetical protein
Ga0069285_114801	product=hypothetical protein
Ga0069285_113500	product=UPF0271 protein
Ga0069285_11600	product=phosphoribosylformylglycinamidine cyclo-ligase
Ga0069285_115259	product=hypothetical protein
Ga0069285_11846	product=A/G-specific DNA-adenine glycosylase
Ga0069285_111554	product=hypothetical protein
Ga0069285_112927	product=Glutathione S-transferase
Ga0069285_112625	product=aminopeptidase N
Ga0069285_115431	product=hypothetical protein
Ga0069285_115006	product=CBS domain-containing protein
Ga0069285_11871	product=Transmembrane secretion effector
Ga0069285_11338	product=cold shock protein (beta-ribbon, CspA family)
Ga0069285_115574	product=hypothetical protein
Ga0069285_112691	product=protein SCO1/2
Ga0069285_115234	product=transcriptional regulator, MucR family
Ga0069285_115266	product=4-hydroxy-tetrahydrodipicolinate synthase
Ga0069285_115195	product=catalase-peroxidase
Ga0069285_114993	product=Curlin associated repeat-containing protein
Ga0069285_113601	product=Tat (twin-arginine translocation) pathway signal sequence
Ga0069285_111981	product=Protein of unknown function (DUF1217)
Ga0069285_111307	product=glycogen operon protein
Ga0069285_115559	product=hypothetical protein
Ga0069285_113537	product=hypothetical protein
Ga0069285_115235	product=hypothetical protein
Ga0069285_115186	product=D-amino-acid dehydrogenase
Ga0069285_11730	product=multiple monosaccharide-binding protein
Ga0069285_115712	product=urea transport system ATP-binding protein
Ga0069285_112995	product=photosynthetic reaction center M subunit
Ga0069285_114652	product=Tetratricopeptide repeat-containing protein
Ga0069285_115070	product=Protein of unknown function (DUF1353)
Ga0069285_11863	product=hypothetical protein
Ga0069285_111149	product=hypothetical protein
Ga0069285_113534	product=putative colanic acid biosysnthesis UDP-glucose lipid carrier transferase
Ga0069285_111768	product=D-alanyl-D-alanine carboxypeptidase (penicillin-binding protein 5/6)
Ga0069285_112111	product=cobaltochelatase CobN subunit
Ga0069285_113532	product=Glycosyltransferase involved in cell wall bisynthesis
Ga0069285_11411	product=Protein of unknown function (DUF3225)
Ga0069285_115249	product=hypothetical protein
Ga0069285_115502	product=NitT/TauT family transport system substrate-binding protein
Ga0069285_113485	product=Formylglycine-generating enzyme, required for sulfatase activity, contains SUMF1/FGE domain
Ga0069285_115072	product=hypothetical protein
Ga0069285_114916	product=Protein of unknown function, DUF485
Ga0069285_114992	product=hypothetical protein
Ga0069285_11814	product=multicomponent Na+:H+ antiporter subunit F
Ga0069285_111463	product=amino acid adenylation domain-containing protein
Ga0069285_113174	product=hypothetical protein
Ga0069285_11896	product=hypothetical protein
Ga0069285_113442	product=hypothetical protein
Ga0069285_111604	product=NADPH2:quinone reductase
Ga0069285_113141	product=Hypoxia induced protein conserved region
Ga0069285_11169	product=malonate transporter, MadL subunit
Ga0069285_115803	product=Lipoprotein-anchoring transpeptidase ErfK/SrfK
Ga0069285_114956	product=Predicted dehydrogenase
Ga0069285_114947	product=lipopolysaccharide transport system ATP-binding protein
Ga0069285_111462	product=amino acid adenylation domain-containing protein
Ga0069285_115198	product=Predicted arabinose efflux permease, MFS family
Ga0069285_114401	product=hypothetical protein
Ga0069285_114919	product=cyanate lyase
Ga0069285_114760	product=hypothetical protein
Ga0069285_113091	product=Methyltransferase domain-containing protein
Ga0069285_114946	product=lipopolysaccharide transport system permease protein
Ga0069285_111461	product=Phosphopantetheine attachment site
Ga0069285_11402	product=Trypsin-like peptidase domain-containing protein
Ga0069285_112302	product=protein of unknown function (DUF1127)
Ga0069285_114219	product=hypothetical protein
Ga0069285_113484	product=arylsulfatase
Ga0069285_113647	product=outer membrane immunogenic protein
Ga0069285_111941	product=Cell Wall Hydrolase
Ga0069285_11289	product=regulatory protein, luxR family
Ga0069285_113483	product=Uncharacterized conserved protein
Ga0069285_115682	product=serine O-acetyltransferase
Ga0069285_113438	product=Nitrile hydratase beta subunit
Ga0069285_115612	product=outer membrane immunogenic protein
Ga0069285_114957	product=transferase hexapeptide (six repeat-containing protein)
Ga0069285_113517	product=carbon-monoxide dehydrogenase medium subunit

## Sheet: Sheet3
Table S1 Genes co-regulated by MorR and MorI*
Gene ID	MorR vs WT foldchange	MorI vs WT foldchange	Gene product
Ga0069285_111316	-2.25243	2.58331	product=small subunit ribosomal protein S9
Ga0069285_11135	-2.08383	2.06034	product=hypothetical protein
Ga0069285_111596	-2.06693	2.26857	product=hypothetical protein
Ga0069285_111604	-3.13776	-2.26519	product=NADPH2:quinone reductase
Ga0069285_111610	-4.08884	2.22083	product=Peptidase propeptide and YPEB domain-containing protein
Ga0069285_111611	-2.08769	2.57239	product=xanthine dehydrogenase YagR molybdenum-binding subunit
Ga0069285_111619	2.04878	3.56098	product=hypothetical protein
Ga0069285_11163	-2.33702	2.07801	product=hypothetical protein
Ga0069285_111638	2.66667	9.5	product=hypothetical protein
Ga0069285_11165	2.58333	6	product=protein of unknown function (DUF4164)
Ga0069285_111651	-2.25	2.91667	product=hypothetical protein
Ga0069285_111734	-2.25	3.2381	product=adenosylcobinamide-phosphate synthase
Ga0069285_111737	3.33333	4.71429	product=hypothetical protein
Ga0069285_111762	2.09591	3.26415	product=hypothetical protein
Ga0069285_111782	-2.45881	2.03397	product=transcriptional regulator, MucR family
Ga0069285_111783	-2.15792	2.42215	product=Do/DeqQ family serine protease
Ga0069285_111868	3.33333	10	product=phage shock protein A (PspA) family protein
Ga0069285_111904	-3.16204	2.31812	product=Ferritin-like metal-binding protein YciE
Ga0069285_111961	-2.1	2.5	product=flagellar basal-body rod protein FlgC
Ga0069285_111981	-2.46269	-2.0122	product=Protein of unknown function (DUF1217)
Ga0069285_112014	-2.76995	2.11414	product=SSU ribosomal protein S4P
Ga0069285_112051	2.1697	5.66364	product=hypothetical protein
Ga0069285_112059	2.77694	3.90977	product=luciferase family oxidoreductase, group 1
Ga0069285_112094	-2.9	2.82759	product=NADPH-dependent 2,4-dienoyl-CoA reductase, sulfur reductase
Ga0069285_112145	2.88889	5.66667	product=hypothetical protein
Ga0069285_112168	-2.625	5	product=hypothetical protein
Ga0069285_112180	3	4.75	product=hypothetical protein
Ga0069285_112182	-3	2.3	product=hypothetical protein
Ga0069285_112186	-12	2.25	product=diguanylate cyclase (GGDEF) domain-containing protein
Ga0069285_112192	3.375	2.9375	product=DNA-binding transcriptional regulator, MocR family, contains an aminotransferase domain
Ga0069285_112338	-2.5	4.09655	product=hypothetical protein
Ga0069285_112339	-2.28082	2.61261	product=Uncharacterized conserved protein YjbJ, UPF0337 family
Ga0069285_112340	-2.0625	5.63636	product=Uncharacterized conserved protein YjbJ, UPF0337 family
Ga0069285_112351	2.16688	2.10165	product=transcriptional regulator, TetR family
Ga0069285_112435	-2.28261	2.71429	product=hypothetical protein
Ga0069285_112447	-2.0342	2.24	product=SSU ribosomal protein S11P
Ga0069285_112453	-2.4396	2.4148	product=LSU ribosomal protein L15P
Ga0069285_112455	-2.63481	2.94787	product=small subunit ribosomal protein S5
Ga0069285_112458	-2.86646	2.95937	product=small subunit ribosomal protein S8
Ga0069285_112459	-2.80313	3.49498	product=SSU ribosomal protein S14P
Ga0069285_112470	-2.94364	2.44035	product=translation elongation factor 1A (EF-1A/EF-Tu)
Ga0069285_112475	-2.51967	2.73889	product=LSU ribosomal protein L2P
Ga0069285_112546	-3.46478	3.10984	product=protein of unknown function (DUF4142)
Ga0069285_112577	-2.13158	2.18519	product=Enamine deaminase RidA, house cleaning of reactive enamine intermediates, YjgF/YER057c/UK114 family
Ga0069285_112583	2.38889	4.58333	product=PAS fold-containing protein
Ga0069285_112634	-2.41667	2.34483	product=dTDP-4-dehydrorhamnose reductase
Ga0069285_112669	-2.33333	3.07143	product=hypothetical protein
Ga0069285_112673	2.20579	2.41479	product=MarR family transcriptional regulator, transcriptional regulator for hemolysin
Ga0069285_112717	2.93939	2.45455	product=hypothetical protein
Ga0069285_112804	4.66667	10.6667	product=transposase
Ga0069285_112806	2.11667	2.325	product=uncharacterized protein involved in response to NO
Ga0069285_112808	2.19048	3.57143	product=hypothetical protein
Ga0069285_112819	-2.67289	2.48416	product=peptidyl-prolyl cis-trans isomerase C
Ga0069285_112836	3.11111	7.33333	product=hypothetical protein
Ga0069285_112839	#DIV/0!	5.5	product=hypothetical protein
Ga0069285_11289	-3.84677	-3.69767	product=regulatory protein, luxR family
Ga0069285_112899	-4.27925	2.07606	product=hypothetical protein
Ga0069285_11301	3.11111	11	product=hypothetical protein
Ga0069285_113128	-2.41525	3.57895	product=Protein of unknown function (DUF1236)
Ga0069285_113174	2.08581	-2.24444	product=hypothetical protein
Ga0069285_113271	-2.25	2.42857	product=HPr Serine kinase C-terminal domain-containing protein
Ga0069285_113272	-2.92667	2.11731	product=two-component system, OmpR family, sensor histidine kinase ChvG
Ga0069285_113290	-2.05172	2.34454	product=preprotein translocase subunit SecG
Ga0069285_113351	-2.19952	2.80984	product=hypothetical protein
Ga0069285_113353	-4.12352	2.32084	product=Cell division and transport-associated protein TolQ
Ga0069285_113355	-3.12565	2.79397	product=protein TonB
Ga0069285_113442	-2.47403	-2.25444	product=hypothetical protein
Ga0069285_113534	-2.02349	-2.12698	product=putative colanic acid biosysnthesis UDP-glucose lipid carrier transferase
Ga0069285_113647	2.71818	-3.6426	product=outer membrane immunogenic protein
Ga0069285_113658	2.03922	2.82353	product=Uncharacterized conserved protein, tellurite resistance protein B (TerB) family
Ga0069285_113697	2.06944	2.95833	product=hypothetical protein
Ga0069285_11372	-2.63208	2.49462	product=hypothetical protein
Ga0069285_11373	-2.25	2.66667	product=hypothetical protein
Ga0069285_113787	2.60606	3.52273	product=Predicted transglutaminase-like cysteine proteinase
Ga0069285_113865	-2.1086	2.21996	product=ribosomal protein S12 methylthiotransferase accessory factor
Ga0069285_113899	-2.04167	2.40816	product=2-octaprenyl-6-methoxyphenol hydroxylase
Ga0069285_114042	-6.5	3.23077	product=hypothetical protein
Ga0069285_114094	-2.3072	2.26722	product=hypothetical protein
Ga0069285_11411	-3.06522	-2.13636	product=Protein of unknown function (DUF3225)
Ga0069285_114142	-7.5	4.6	product=putative phosphonate metabolism protein
Ga0069285_114163	-2.2861	2.46667	product=Putative SOS response-associated peptidase YedK
Ga0069285_114219	2.50754	-3.43103	product=hypothetical protein
Ga0069285_114220	4	13	product=NAD-dependent deacetylase
Ga0069285_114267	2.44444	11.6667	product=6,7-dimethyl-8-ribityllumazine synthase
Ga0069285_114390	-3	5.5	product=hypothetical protein
Ga0069285_114397	2.55556	3	product=Anti-sigma-K factor RskA
Ga0069285_114459	-3.14062	4.8806	product=hypothetical protein
Ga0069285_114513	-2.14865	2.11321	product=Pimeloyl-ACP methyl ester carboxylesterase
Ga0069285_11455	-5.25	2.14286	product=DNA polymerase V
Ga0069285_114697	3.22222	3	product=hypothetical protein
Ga0069285_114717	-3.6	2.83333	product=Glycosyltransferase involved in cell wall bisynthesis
Ga0069285_114719	-2.20408	2.89583	product=hypothetical protein
Ga0069285_114726	-2.14017	2.15543	product=two-component system, sensor histidine kinase RegB
Ga0069285_114758	2.41026	6.07692	product=hypothetical protein
Ga0069285_114763	2.06061	5.36364	product=cytochrome b561
Ga0069285_114772	-2.1	2.04762	product=Sensors of blue-light using FAD
Ga0069285_114795	2.16667	4.5	product=aspartyl/glutamyl-tRNA(Asn/Gln) amidotransferase subunit A
Ga0069285_114796	-2.89583	2.82374	product=hypothetical protein
Ga0069285_114801	-2.04217	2.0177	product=hypothetical protein
Ga0069285_114842	-2.64533	2.13515	product=xanthine dehydrogenase YagR molybdenum-binding subunit
Ga0069285_114895	2.15529	2.5261	product=PAS domain S-box-containing protein
Ga0069285_114916	-5.75	-2.19048	product=Protein of unknown function, DUF485
Ga0069285_114919	-2.4	-2.66667	product=cyanate lyase
Ga0069285_114947	-2.21442	-2.46984	product=lipopolysaccharide transport system ATP-binding protein
Ga0069285_114956	-2.45089	-2.44	product=Predicted dehydrogenase
Ga0069285_114957	-2.5125	-6.7	product=transferase hexapeptide (six repeat-containing protein)
Ga0069285_114966	-4.5	2.5	product=succinoglycan biosynthesis protein ExoU
Ga0069285_115000	-3	5.5	product=tRNA (cytidine/uridine-2'-O-)-methyltransferase
Ga0069285_115095	3	3	product=Transposase IS116/IS110/IS902 family protein
Ga0069285_115109	-4.07143	2.26316	product=transposase
Ga0069285_11517	2.93333	2.6	product=hypothetical protein
Ga0069285_11518	-2.625	3.71429	product=hypothetical protein
Ga0069285_115195	-2.76145	2.00133	product=catalase-peroxidase
Ga0069285_115198	-2.21739	-2.61538	product=Predicted arabinose efflux permease, MFS family
Ga0069285_115293	-5.62273	2.0311	product=Mn-containing catalase (includes spore coat protein CotJC)
Ga0069285_115311	-2.1	2.57143	product=hypothetical protein
Ga0069285_115328	2.51852	11.8889	product=Protein of unknown function (DUF2793)
Ga0069285_115356	-3.0916	2.02716	product=Stress-induced acidophilic repeat motif-containing protein
Ga0069285_115357	-2.22794	2.11881	product=hypothetical protein
Ga0069285_115405	-3.26899	2.15721	product=Protein of unknown function (DUF1153)
Ga0069285_115460	2.43478	4.26087	product=hypothetical protein
Ga0069285_115502	-2.22166	-2.15385	product=NitT/TauT family transport system substrate-binding protein
Ga0069285_115511	3.06732	2.19586	product=transcriptional regulator, BadM/Rrf2 family
Ga0069285_115559	-2.38163	-2.02604	product=hypothetical protein
Ga0069285_11563	-2.65	6.98113	product=hypothetical protein
Ga0069285_115712	-2.46622	-2.08571	product=urea transport system ATP-binding protein
Ga0069285_11730	-2.94	-2.06075	product=multiple monosaccharide-binding protein
Ga0069285_11734	2.40161	2.12048	product=hypothetical protein
Ga0069285_11736	-2.35662	3.26415	product=hypothetical protein
Ga0069285_11878	-4.07882	3.12538	product=protein of unknown function (DUF4142)
